# Supplementary material for: (3S,3aS,6R,6aR)-2-Oxohexa­hydro­furo[3,2-b]furan-3,6-diyl dibenzoate
Source: Acta Crystallogr Sect E Struct Rep Online. 2013 Sep 4;69(Pt 10):o1494–5. doi: 10.1107/S160053681302391X (PMC3790370; doi:10.1107/S160053681302391X)
Supplement: Supplementary file 1 [file e-69-o1494-sup1.cif]

##############################################################################
#                                                                            #
# This CIF contains the data in a paper accepted for publication in          #
# Acta Crystallographica Section E. It conforms to the requirements of       #
# Notes for Authors for Acta Crystallographica Section E, and has been       #
# peer reviewed under the auspices of the IUCr Commission on Journals.       #
#                                                                            #
# Full details of the Crystallographic Information File format               #
# are given in the paper "The Crystallographic Information File (CIF):       #
# a New Standard Archive File for Crystallography" by S. R. Hall, F. H.      #
# Allen and I. D. Brown [Acta Cryst. (1991), A47, 655-685].                  #
#                                                                            #
# The current version of the core CIF dictionary is obtainable from          #
# ftp://ftp.iucr.org/pub/cif_core.dic.                                       #
#                                                                            #
# Software is freely available for graphical display of the structure(s)     #
# in this CIF. For information consult the CIF software page                 #
# http://www.iucr.org/resources/cif/software.                                #
#                                                                            #
# This file may be used for bona fide research purposes within the           #
# scientific community so long as proper attribution is given to the journal # 
# article from which it was obtained.                                        #
#                                                                            #
##############################################################################
data_global
_audit_creation_method     SHELXL-97
_journal_date_recd_electronic     2013-07-26
_journal_date_accepted     2013-08-26
_journal_name_full     'Acta Crystallographica, Section E'
_journal_year     2013
_journal_volume     69
_journal_issue     10
_journal_page_first     o1494
_journal_page_last     o1495
_journal_paper_category     QO
_journal_paper_doi     10.1107/S160053681302391X
_journal_coeditor_code     ZP2007
loop_
    _publ_contact_author_name
    _publ_contact_author_address
    _publ_contact_author_email
    'Angela Tuzi'
;
Dipartimento di Scienze Chimiche, Universit\`a di
Napoli 'Federico II', Complesso di Monte S. Angelo,
Via Cinthia, 80126 Napoli, Italy
;
 'angela.tuzi@unina.it'
    'Vincenzo Piccialli'
;
Dipartimento di Scienze Chimiche, Universit\`a di
Napoli 'Federico II', Complesso di Monte S. Angelo,
Via Cinthia, 80126 Napoli, Italy
;
 'vinpicci@unina.it'
_publ_section_title
;\
(3<i>S</i>,3a<i>S</i>,6<i>R</i>,6a<i>R</i>)-2-Oxohexahydrofuro[3,2-<i>b</i>]\
furan-3,6-diyl dibenzoate
;
loop_
    _publ_author_name
    _publ_author_address
    'Vincenzo Piccialli'
;
Dipartimento di Scienze Chimiche,
Universit\`a degli Studi di Napoli 'Federico II',
Complesso di Monte S. Angelo,
Via Cinthia, 80126 Napoli, Italy
;
    'Giorgia Oliviero'
;
Dipartimento di Farmacia,
Universit\`a degli Studi di Napoli 'Federico II',
Via D. Montesano 49, 80131 Napoli, Italy
;
    'Sabrina Zaccaria'
;
Dipartimento di Scienze Chimiche,
Universit\`a degli Studi di Napoli 'Federico II',
Complesso di Monte S. Angelo,
Via Cinthia, 80126 Napoli, Italy
;
    'Roberto Centore'
;
Dipartimento di Scienze Chimiche,
Universit\`a degli Studi di Napoli 'Federico II',
Complesso di Monte S. Angelo,
Via Cinthia, 80126 Napoli, Italy
;
    'Angela Tuzi'
;
Dipartimento di Scienze Chimiche,
Universit\`a degli Studi di Napoli 'Federico II',
Complesso di Monte S. Angelo,
Via Cinthia, 80126 Napoli, Italy
;
data_I
_audit_creation_method     SHELXL-97
_chemical_name_systematic
;\
(3<i>S</i>,3a<i>S</i>,6<i>R</i>,6a<i>R</i>)-2-Oxohexahydrofuro[3,2-\
<i>b</i>]furan-3,6-diyl dibenzoate
;
_chemical_formula_moiety     'C20 H16 O7'
_chemical_formula_sum     'C20 H16 O7'
_chemical_formula_iupac     'C20 H16 O7'
_chemical_formula_weight     368.33
_symmetry_cell_setting     orthorhombic
_symmetry_space_group_name_H-M     'P 21 21 21'
_symmetry_space_group_name_Hall     'P 2ac 2ab'
loop_
    _symmetry_equiv_pos_as_xyz
    'x, y, z'
    '-x+1/2, -y, z+1/2'
    'x+1/2, -y+1/2, -z'
    '-x, y+1/2, -z+1/2'
_cell_length_a     7.4870(7)
_cell_length_b     10.2050(14)
_cell_length_c     22.232(2)
_cell_angle_alpha     90.00
_cell_angle_beta     90.00
_cell_angle_gamma     90.00
_cell_volume     1698.6(3)
_cell_formula_units_Z     4
_cell_measurement_reflns_used     119
_cell_measurement_theta_min     3.752
_cell_measurement_theta_max     22.328
_cell_measurement_temperature     173(2)
_exptl_crystal_description     block
_exptl_crystal_colour     white
_exptl_crystal_size_max     0.50
_exptl_crystal_size_mid     0.40
_exptl_crystal_size_min     0.08
_exptl_crystal_density_diffrn     1.440
_exptl_crystal_density_meas     ?
_exptl_crystal_density_method     'not measured'
_exptl_crystal_F_000     768
_exptl_absorpt_coefficient_mu     0.110
_exptl_absorpt_correction_type     multi-scan
_exptl_absorpt_process_details
;
(SADABS; Bruker, 2001)
;
_exptl_absorpt_correction_T_min     0.9470
_exptl_absorpt_correction_T_max     0.9912
_exptl_special_details
;
;
_diffrn_ambient_temperature     173(2)
_diffrn_radiation_type     MoK\a
_diffrn_radiation_wavelength     0.71073
_diffrn_radiation_source     'normal-focus sealed tube'
_diffrn_radiation_monochromator     graphite
_diffrn_measurement_device_type     'Bruker--Nonius KappaCCD'
_diffrn_measurement_device     'four-circle diffractometer'
_diffrn_measurement_method
;
CCD rotation images, thick slices
;
_diffrn_detector_area_resol_mean     9
_diffrn_reflns_number     8078
_diffrn_reflns_av_R_equivalents     0.0317
_diffrn_reflns_av_sigmaI/netI     0.0322
_diffrn_reflns_theta_min     3.28
_diffrn_reflns_theta_max     27.50
_diffrn_reflns_theta_full     25.00
_diffrn_measured_fraction_theta_max     0.937
_diffrn_measured_fraction_theta_full     0.971
_diffrn_reflns_limit_h_min     -9
_diffrn_reflns_limit_h_max     5
_diffrn_reflns_limit_k_min     -12
_diffrn_reflns_limit_k_max     13
_diffrn_reflns_limit_l_min     -28
_diffrn_reflns_limit_l_max     28
_refine_special_details
;
Refinement of <i>F</i>^2^ against ALL reflections. The weighted <i>R</i>-factor
<i>wR</i> and goodness of fit <i>S</i> are based on <i>F</i>^2^, conventional
<i>R</i>-factors <i>R</i> are based on <i>F</i>, with <i>F</i> set to zero for
negative <i>F</i>^2^. The threshold expression of <i>F</i>^2^ >
\s(<i>F</i>^2^) is used only for calculating <i>R</i>-factors(gt) <i>etc</i>.
and is not relevant to the choice of reflections for refinement.
<i>R</i>-factors based on <i>F</i>^2^ are statistically about twice as large
as those based on <i>F</i>, and <i>R</i>- factors based on ALL data will be
even larger.
;
_reflns_number_total     2108
_reflns_number_gt     1797
_reflns_threshold_expression     I>2sigma(I)
_refine_ls_structure_factor_coef     Fsqd
_refine_ls_matrix_type     full
_refine_ls_R_factor_all     0.0469
_refine_ls_R_factor_gt     0.0344
_refine_ls_wR_factor_gt     0.0729
_refine_ls_wR_factor_ref     0.0782
_refine_ls_goodness_of_fit_ref     1.069
_refine_ls_restrained_S_all     1.069
_refine_ls_number_reflns     2108
_refine_ls_number_parameters     244
_refine_ls_number_restraints     0
_refine_ls_hydrogen_treatment     constr
_refine_ls_weighting_scheme     calc
_refine_ls_weighting_details
         'calc w=1/[\s^2^(Fo^2^)+(0.0383P)^2^+0.2376P] where P=(Fo^2^+2Fc^2^)/3'
_atom_sites_solution_hydrogens     geom
_atom_sites_solution_primary     direct
_atom_sites_solution_secondary     difmap
_refine_ls_shift/su_max     0.000
_refine_ls_shift/su_mean     0.000
_refine_diff_density_max     0.156
_refine_diff_density_min     -0.191
_refine_ls_extinction_method     none
loop_
    _atom_type_symbol
    _atom_type_description
    _atom_type_scat_dispersion_real
    _atom_type_scat_dispersion_imag
    _atom_type_scat_source
    'C' 'C' 0.0033 0.0016
                         'International Tables Vol C Tables 4.2.6.8 and 6.1.1.4'
    'H' 'H' 0.0000 0.0000
                         'International Tables Vol C Tables 4.2.6.8 and 6.1.1.4'
    'O' 'O' 0.0106 0.0060
                         'International Tables Vol C Tables 4.2.6.8 and 6.1.1.4'
_computing_data_collection     '<i>COLLECT</i> (Nonius, 1999)'
_computing_cell_refinement
                             '<i>DIRAX/LSQ</i> (Duisenberg <i>et al.</i>, 2000)'
_computing_data_reduction
;
<i>EvalCCD</i> (Duisenberg <i>et al.</i>, 2003)
;
_computing_structure_solution     '<i>SIR97</i> (Altomare <i>et al.</i>, 1999)'
_computing_structure_refinement     '<i>SHELXL97</i> (Sheldrick, 2008)'
_computing_molecular_graphics
;
<i>ORTEP-3 for Windows</i> (Farrugia, 2012) and
<i>Mercury</i> (Macrae <i>et al.</i>, 2006)
;
_computing_publication_material
;
<i>WinGX</i> (Farrugia, 2012)
;
loop_
    _atom_site_type_symbol
    _atom_site_label
    _atom_site_fract_x
    _atom_site_fract_y
    _atom_site_fract_z
    _atom_site_U_iso_or_equiv
    _atom_site_adp_type
    _atom_site_calc_flag
    _atom_site_refinement_flags
    _atom_site_occupancy
    _atom_site_symmetry_multiplicity
    _atom_site_disorder_assembly
    _atom_site_disorder_group
    C C1 0.7473(3) 0.5893(2) 0.57766(9) 0.0274(5) Uani d . 1 1 . .
    C C2 0.7006(3) 0.45523(19) 0.55289(9) 0.0256(5) Uani d . 1 1 . .
    H H2 0.7605 0.4416 0.5132 0.031 Uiso calc R 1 1 . .
    C C3 0.5016(3) 0.46156(19) 0.54459(9) 0.0248(5) Uani d . 1 1 . .
    H H3 0.4587 0.4085 0.5096 0.030 Uiso calc R 1 1 . .
    C C4 0.4649(3) 0.60851(19) 0.53746(9) 0.0260(5) Uani d . 1 1 . .
    H H4 0.4546 0.6345 0.4942 0.031 Uiso calc R 1 1 . .
    C C5 0.2879(3) 0.6297(2) 0.57190(9) 0.0276(5) Uani d . 1 1 . .
    H H5 0.1904 0.6574 0.5439 0.033 Uiso calc R 1 1 . .
    C C6 0.2490(3) 0.4957(2) 0.59859(11) 0.0324(5) Uani d . 1 1 . .
    H H6A 0.2004 0.5045 0.6398 0.039 Uiso calc R 1 1 . .
    H H6B 0.1612 0.4480 0.5735 0.039 Uiso calc R 1 1 . .
    C C7 0.7436(3) 0.2341(2) 0.57841(9) 0.0277(5) Uani d . 1 1 . .
    C C8 0.8031(3) 0.1437(2) 0.62616(9) 0.0267(5) Uani d . 1 1 . .
    C C9 0.7809(3) 0.0097(2) 0.61663(11) 0.0350(6) Uani d . 1 1 . .
    H H9 0.7348 -0.0215 0.5795 0.042 Uiso calc R 1 1 . .
    C C10 0.8264(4) -0.0772(2) 0.66150(12) 0.0425(7) Uani d . 1 1 . .
    H H10 0.8131 -0.1687 0.6551 0.051 Uiso calc R 1 1 . .
    C C11 0.8912(4) -0.0320(2) 0.71559(12) 0.0425(6) Uani d . 1 1 . .
    H H11 0.9204 -0.0925 0.7465 0.051 Uiso calc R 1 1 . .
    C C12 0.9142(4) 0.1007(2) 0.72531(11) 0.0369(6) Uani d . 1 1 . .
    H H12 0.9591 0.1314 0.7627 0.044 Uiso calc R 1 1 . .
    C C13 0.8714(3) 0.1880(2) 0.68034(10) 0.0320(5) Uani d . 1 1 . .
    H H13 0.8889 0.2793 0.6865 0.038 Uiso calc R 1 1 . .
    C C14 0.3130(3) 0.8490(2) 0.60421(9) 0.0271(5) Uani d . 1 1 . .
    C C15 0.3326(3) 0.9379(2) 0.65625(9) 0.0256(5) Uani d . 1 1 . .
    C C16 0.3399(3) 1.0720(2) 0.64556(10) 0.0330(5) Uani d . 1 1 . .
    H H16 0.3290 1.1049 0.6058 0.040 Uiso calc R 1 1 . .
    C C17 0.3629(4) 1.1568(2) 0.69311(11) 0.0381(6) Uani d . 1 1 . .
    H H17 0.3679 1.2485 0.6860 0.046 Uiso calc R 1 1 . .
    C C18 0.3788(4) 1.1098(2) 0.75109(10) 0.0382(6) Uani d . 1 1 . .
    H H18 0.3943 1.1689 0.7837 0.046 Uiso calc R 1 1 . .
    C C19 0.3722(4) 0.9768(2) 0.76157(10) 0.0349(6) Uani d . 1 1 . .
    H H19 0.3843 0.9443 0.8014 0.042 Uiso calc R 1 1 . .
    C C20 0.3479(3) 0.8907(2) 0.71458(9) 0.0282(5) Uani d . 1 1 . .
    H H20 0.3418 0.7992 0.7221 0.034 Uiso calc R 1 1 . .
    O O1 0.6118(2) 0.67337(13) 0.56690(6) 0.0276(4) Uani d . 1 1 . .
    O O2 0.4158(2) 0.42772(14) 0.59961(6) 0.0294(4) Uani d . 1 1 . .
    O O3 0.7629(2) 0.36076(13) 0.59524(6) 0.0272(4) Uani d . 1 1 . .
    O O4 0.6838(3) 0.20348(14) 0.53016(7) 0.0386(4) Uani d . 1 1 . .
    O O5 0.3071(2) 0.72131(13) 0.62053(6) 0.0268(4) Uani d . 1 1 . .
    O O6 0.3053(3) 0.88274(15) 0.55255(6) 0.0438(5) Uani d . 1 1 . .
    O O7 0.8798(2) 0.62237(15) 0.60320(8) 0.0403(4) Uani d . 1 1 . .
loop_
    _atom_site_aniso_label
    _atom_site_aniso_U_11
    _atom_site_aniso_U_22
    _atom_site_aniso_U_33
    _atom_site_aniso_U_12
    _atom_site_aniso_U_13
    _atom_site_aniso_U_23
    C1 0.0279(12) 0.0252(11) 0.0292(11) -0.0009(10) 0.0049(10) -0.0007(8)
    C2 0.0339(14) 0.0222(10) 0.0206(9) 0.0002(10) 0.0014(9) -0.0017(8)
    C3 0.0318(13) 0.0251(11) 0.0177(9) -0.0011(10) -0.0012(9) -0.0012(8)
    C4 0.0293(13) 0.0264(11) 0.0221(10) -0.0009(10) -0.0022(9) -0.0007(8)
    C5 0.0300(13) 0.0289(11) 0.0239(10) 0.0003(10) -0.0025(10) -0.0022(9)
    C6 0.0274(13) 0.0300(12) 0.0397(12) -0.0024(10) 0.0035(11) -0.0020(9)
    C7 0.0276(12) 0.0250(11) 0.0304(11) 0.0039(10) 0.0073(10) -0.0055(8)
    C8 0.0243(12) 0.0254(11) 0.0304(10) 0.0043(9) 0.0051(10) -0.0006(9)
    C9 0.0356(15) 0.0260(12) 0.0434(13) 0.0029(11) 0.0049(12) -0.0042(9)
    C10 0.0460(17) 0.0242(12) 0.0572(16) 0.0052(12) 0.0121(14) 0.0036(11)
    C11 0.0402(15) 0.0370(13) 0.0504(14) 0.0098(12) 0.0072(14) 0.0157(12)
    C12 0.0339(15) 0.0401(13) 0.0368(12) 0.0060(12) -0.0029(11) 0.0037(10)
    C13 0.0300(13) 0.0286(12) 0.0373(12) 0.0045(10) -0.0009(11) 0.0006(9)
    C14 0.0267(13) 0.0269(11) 0.0278(10) 0.0039(10) -0.0028(10) 0.0047(9)
    C15 0.0216(12) 0.0292(11) 0.0260(10) 0.0011(9) 0.0022(9) 0.0012(8)
    C16 0.0365(15) 0.0301(11) 0.0323(11) -0.0007(11) 0.0047(10) 0.0066(9)
    C17 0.0419(16) 0.0269(11) 0.0455(13) -0.0077(11) 0.0102(12) -0.0020(10)
    C18 0.0389(15) 0.0370(13) 0.0388(12) -0.0091(12) 0.0047(12) -0.0110(10)
    C19 0.0364(15) 0.0432(13) 0.0252(10) -0.0033(12) 0.0007(10) -0.0004(10)
    C20 0.0284(13) 0.0292(11) 0.0270(10) -0.0002(10) 0.0008(9) 0.0040(9)
    O1 0.0274(9) 0.0222(7) 0.0332(8) -0.0002(7) 0.0008(7) -0.0023(6)
    O2 0.0310(9) 0.0285(7) 0.0289(7) -0.0023(7) 0.0029(7) 0.0048(6)
    O3 0.0341(9) 0.0211(7) 0.0263(7) 0.0024(6) -0.0015(7) -0.0005(6)
    O4 0.0540(12) 0.0322(8) 0.0297(8) 0.0067(8) -0.0043(8) -0.0092(6)
    O5 0.0332(9) 0.0238(7) 0.0233(7) 0.0034(7) -0.0001(7) -0.0001(6)
    O6 0.0734(14) 0.0335(8) 0.0245(7) 0.0041(9) -0.0101(9) 0.0054(6)
    O7 0.0302(10) 0.0341(9) 0.0568(10) -0.0025(8) -0.0076(9) -0.0079(8)
_geom_special_details
;
All e.s.d.'s (except the e.s.d. in the dihedral angle between two l.s. planes)
are estimated using the full covariance matrix. The cell e.s.d.'s are taken
into account individually in the estimation of e.s.d.'s in distances, angles
and torsion angles; correlations between e.s.d.'s in cell parameters are only
used when they are defined by crystal symmetry. An approximate (isotropic)
treatment of cell e.s.d.'s is used for estimating e.s.d.'s involving l.s.
planes.
;
loop_
    _geom_bond_atom_site_label_1
    _geom_bond_atom_site_label_2
    _geom_bond_site_symmetry_2
    _geom_bond_distance
    _geom_bond_publ_flag
    C1 O7 . 1.191(3) ?
    C1 O1 . 1.350(3) ?
    C1 C2 . 1.516(3) ?
    C2 O3 . 1.426(2) ?
    C2 C3 . 1.502(3) ?
    C2 H2 . 1.0000 ?
    C3 O2 . 1.424(2) ?
    C3 C4 . 1.533(3) ?
    C3 H3 . 1.0000 ?
    C4 O1 . 1.441(3) ?
    C4 C5 . 1.545(3) ?
    C4 H4 . 1.0000 ?
    C5 O5 . 1.436(2) ?
    C5 C6 . 1.519(3) ?
    C5 H5 . 1.0000 ?
    C6 O2 . 1.428(3) ?
    C6 H6A . 0.9900 ?
    C6 H6B . 0.9900 ?
    C7 O4 . 1.204(3) ?
    C7 O3 . 1.354(2) ?
    C7 C8 . 1.475(3) ?
    C8 C13 . 1.385(3) ?
    C8 C9 . 1.394(3) ?
    C9 C10 . 1.377(3) ?
    C9 H9 . 0.9500 ?
    C10 C11 . 1.376(4) ?
    C10 H10 . 0.9500 ?
    C11 C12 . 1.381(4) ?
    C11 H11 . 0.9500 ?
    C12 C13 . 1.377(3) ?
    C12 H12 . 0.9500 ?
    C13 H13 . 0.9500 ?
    C14 O6 . 1.200(2) ?
    C14 O5 . 1.353(2) ?
    C14 C15 . 1.477(3) ?
    C15 C20 . 1.388(3) ?
    C15 C16 . 1.390(3) ?
    C16 C17 . 1.377(3) ?
    C16 H16 . 0.9500 ?
    C17 C18 . 1.381(3) ?
    C17 H17 . 0.9500 ?
    C18 C19 . 1.378(3) ?
    C18 H18 . 0.9500 ?
    C19 C20 . 1.377(3) ?
    C19 H19 . 0.9500 ?
    C20 H20 . 0.9500 ?
loop_
    _geom_angle_atom_site_label_1
    _geom_angle_atom_site_label_2
    _geom_angle_atom_site_label_3
    _geom_angle_site_symmetry_1
    _geom_angle_site_symmetry_3
    _geom_angle
    _geom_angle_publ_flag
    O7 C1 O1 . . 121.98(19) ?
    O7 C1 C2 . . 128.4(2) ?
    O1 C1 C2 . . 109.61(19) ?
    O3 C2 C3 . . 115.75(18) ?
    O3 C2 C1 . . 107.13(16) ?
    C3 C2 C1 . . 103.58(18) ?
    O3 C2 H2 . . 110.0 ?
    C3 C2 H2 . . 110.0 ?
    C1 C2 H2 . . 110.0 ?
    O2 C3 C2 . . 109.37(17) ?
    O2 C3 C4 . . 104.18(16) ?
    C2 C3 C4 . . 103.46(18) ?
    O2 C3 H3 . . 113.0 ?
    C2 C3 H3 . . 113.0 ?
    C4 C3 H3 . . 113.0 ?
    O1 C4 C3 . . 105.38(17) ?
    O1 C4 C5 . . 111.41(15) ?
    C3 C4 C5 . . 103.87(17) ?
    O1 C4 H4 . . 111.9 ?
    C3 C4 H4 . . 111.9 ?
    C5 C4 H4 . . 111.9 ?
    O5 C5 C6 . . 108.12(16) ?
    O5 C5 C4 . . 112.23(18) ?
    C6 C5 C4 . . 103.39(18) ?
    O5 C5 H5 . . 110.9 ?
    C6 C5 H5 . . 110.9 ?
    C4 C5 H5 . . 110.9 ?
    O2 C6 C5 . . 106.02(19) ?
    O2 C6 H6A . . 110.5 ?
    C5 C6 H6A . . 110.5 ?
    O2 C6 H6B . . 110.5 ?
    C5 C6 H6B . . 110.5 ?
    H6A C6 H6B . . 108.7 ?
    O4 C7 O3 . . 122.27(19) ?
    O4 C7 C8 . . 126.27(19) ?
    O3 C7 C8 . . 111.46(17) ?
    C13 C8 C9 . . 119.8(2) ?
    C13 C8 C7 . . 122.24(19) ?
    C9 C8 C7 . . 117.9(2) ?
    C10 C9 C8 . . 119.5(2) ?
    C10 C9 H9 . . 120.3 ?
    C8 C9 H9 . . 120.3 ?
    C11 C10 C9 . . 120.3(2) ?
    C11 C10 H10 . . 119.9 ?
    C9 C10 H10 . . 119.9 ?
    C10 C11 C12 . . 120.6(2) ?
    C10 C11 H11 . . 119.7 ?
    C12 C11 H11 . . 119.7 ?
    C13 C12 C11 . . 119.5(2) ?
    C13 C12 H12 . . 120.3 ?
    C11 C12 H12 . . 120.3 ?
    C12 C13 C8 . . 120.4(2) ?
    C12 C13 H13 . . 119.8 ?
    C8 C13 H13 . . 119.8 ?
    O6 C14 O5 . . 122.07(19) ?
    O6 C14 C15 . . 125.32(19) ?
    O5 C14 C15 . . 112.60(16) ?
    C20 C15 C16 . . 119.9(2) ?
    C20 C15 C14 . . 121.81(18) ?
    C16 C15 C14 . . 118.32(19) ?
    C17 C16 C15 . . 119.5(2) ?
    C17 C16 H16 . . 120.2 ?
    C15 C16 H16 . . 120.2 ?
    C16 C17 C18 . . 120.6(2) ?
    C16 C17 H17 . . 119.7 ?
    C18 C17 H17 . . 119.7 ?
    C19 C18 C17 . . 119.8(2) ?
    C19 C18 H18 . . 120.1 ?
    C17 C18 H18 . . 120.1 ?
    C20 C19 C18 . . 120.3(2) ?
    C20 C19 H19 . . 119.8 ?
    C18 C19 H19 . . 119.8 ?
    C19 C20 C15 . . 119.9(2) ?
    C19 C20 H20 . . 120.0 ?
    C15 C20 H20 . . 120.0 ?
    C1 O1 C4 . . 111.24(15) ?
    C3 O2 C6 . . 105.25(16) ?
    C7 O3 C2 . . 115.35(16) ?
    C14 O5 C5 . . 115.34(15) ?
loop_
    _geom_torsion_atom_site_label_1
    _geom_torsion_atom_site_label_2
    _geom_torsion_atom_site_label_3
    _geom_torsion_atom_site_label_4
    _geom_torsion_site_symmetry_1
    _geom_torsion_site_symmetry_2
    _geom_torsion_site_symmetry_3
    _geom_torsion_site_symmetry_4
    _geom_torsion
    _geom_torsion_publ_flag
    O7 C1 C2 O3 . . . . 39.4(3) ?
    O1 C1 C2 O3 . . . . -140.40(18) ?
    O7 C1 C2 C3 . . . . 162.3(2) ?
    O1 C1 C2 C3 . . . . -17.6(2) ?
    O3 C2 C3 O2 . . . . 31.1(2) ?
    C1 C2 C3 O2 . . . . -85.81(19) ?
    O3 C2 C3 C4 . . . . 141.68(16) ?
    C1 C2 C3 C4 . . . . 24.7(2) ?
    O2 C3 C4 O1 . . . . 90.05(19) ?
    C2 C3 C4 O1 . . . . -24.3(2) ?
    O2 C3 C4 C5 . . . . -27.2(2) ?
    C2 C3 C4 C5 . . . . -141.55(16) ?
    O1 C4 C5 O5 . . . . 7.1(2) ?
    C3 C4 C5 O5 . . . . 120.05(18) ?
    O1 C4 C5 C6 . . . . -109.20(19) ?
    C3 C4 C5 C6 . . . . 3.8(2) ?
    O5 C5 C6 O2 . . . . -98.2(2) ?
    C4 C5 C6 O2 . . . . 20.9(2) ?
    O4 C7 C8 C13 . . . . 179.6(3) ?
    O3 C7 C8 C13 . . . . -0.8(3) ?
    O4 C7 C8 C9 . . . . -3.5(4) ?
    O3 C7 C8 C9 . . . . 176.2(2) ?
    C13 C8 C9 C10 . . . . 0.4(4) ?
    C7 C8 C9 C10 . . . . -176.7(2) ?
    C8 C9 C10 C11 . . . . 0.8(4) ?
    C9 C10 C11 C12 . . . . -1.1(4) ?
    C10 C11 C12 C13 . . . . 0.1(4) ?
    C11 C12 C13 C8 . . . . 1.1(4) ?
    C9 C8 C13 C12 . . . . -1.3(4) ?
    C7 C8 C13 C12 . . . . 175.6(2) ?
    O6 C14 C15 C20 . . . . -177.3(3) ?
    O5 C14 C15 C20 . . . . 1.7(3) ?
    O6 C14 C15 C16 . . . . 1.2(4) ?
    O5 C14 C15 C16 . . . . -179.9(2) ?
    C20 C15 C16 C17 . . . . 0.2(4) ?
    C14 C15 C16 C17 . . . . -178.3(2) ?
    C15 C16 C17 C18 . . . . 0.0(4) ?
    C16 C17 C18 C19 . . . . 0.2(4) ?
    C17 C18 C19 C20 . . . . -0.6(4) ?
    C18 C19 C20 C15 . . . . 0.9(4) ?
    C16 C15 C20 C19 . . . . -0.6(4) ?
    C14 C15 C20 C19 . . . . 177.8(2) ?
    O7 C1 O1 C4 . . . . -177.88(19) ?
    C2 C1 O1 C4 . . . . 2.0(2) ?
    C3 C4 O1 C1 . . . . 14.2(2) ?
    C5 C4 O1 C1 . . . . 126.26(18) ?
    C2 C3 O2 C6 . . . . 151.80(17) ?
    C4 C3 O2 C6 . . . . 41.7(2) ?
    C5 C6 O2 C3 . . . . -39.8(2) ?
    O4 C7 O3 C2 . . . . 2.5(3) ?
    C8 C7 O3 C2 . . . . -177.11(18) ?
    C3 C2 O3 C7 . . . . 69.5(2) ?
    C1 C2 O3 C7 . . . . -175.54(18) ?
    O6 C14 O5 C5 . . . . -1.1(3) ?
    C15 C14 O5 C5 . . . . 179.92(18) ?
    C6 C5 O5 C14 . . . . -169.6(2) ?
    C4 C5 O5 C14 . . . . 77.1(2) ?
loop_
    _geom_hbond_atom_site_label_D
    _geom_hbond_atom_site_label_H
    _geom_hbond_atom_site_label_A
    _geom_hbond_site_symmetry_A
    _geom_hbond_distance_DH
    _geom_hbond_distance_HA
    _geom_hbond_distance_DA
    _geom_hbond_angle_DHA
    C2 H2 O6 3_566 1.00 2.34 2.974(2) 120.7
    C3 H3 O4 3_456 1.00 2.51 3.356(3) 141.5
    C10 H10 O7 1_545 0.95 2.48 3.353(3) 153.6
_iucr_refine_instructions_details
;
TITL mannox
CELL  0.71073   7.4870  10.2050  22.2320   90.000   90.000   90.000
ZERR     4.00   0.0007   0.0014   0.0020    0.000    0.000    0.000
LATT  -1
SYMM  1/2 - X, - Y, 1/2 + Z
SYMM  1/2 + X, 1/2 - Y, - Z
SYMM  - X, 1/2 + Y, 1/2 - Z
SFAC  C    H    O
DISP C    0.00330   0.00160
DISP H    0.00000   0.00000
DISP O    0.01060   0.00600
UNIT  80   64   28
MERG   3
FMAP   2
PLAN   20
SIZE     0.08   0.40   0.50
ACTA    50.00
BOND
BOND   $H
CONF
LIST   4
L.S.   4
EQIV $1 X+1/2, -Y+3/2, -Z+1
EQIV $2 X-1/2, -Y+1/2, -Z+1
EQIV $4 X, Y-1, Z
HTAB C2 O6_$1
HTAB C3 O4_$2
HTAB C10 O7_$4
MPLA O3 O4 C7 C8 C9 C10 C11 C12 C13
MPLA O5 O6 C14 C15 C16 C17 C18 C19 C20
TEMP  -100.00
WGHT    0.038300    0.237200
FVAR       0.56600
C1    1    0.747339    0.589266    0.577664    11.00000    0.02788    0.02523 =
         0.02917   -0.00072    0.00489   -0.00091
C2    1    0.700577    0.455233    0.552885    11.00000    0.03392    0.02224 =
         0.02060   -0.00167    0.00141    0.00022
AFIX  13
H2    2    0.760498    0.441644    0.513173    11.00000   -1.20000
AFIX   0
C3    1    0.501626    0.461556    0.544593    11.00000    0.03175    0.02507 =
         0.01766   -0.00119   -0.00121   -0.00107
AFIX  13
H3    2    0.458663    0.408547    0.509638    11.00000   -1.20000
AFIX   0
C4    1    0.464863    0.608511    0.537460    11.00000    0.02934    0.02644 =
         0.02209   -0.00066   -0.00216   -0.00092
AFIX  13
H4    2    0.454610    0.634545    0.494234    11.00000   -1.20000
AFIX   0
C5    1    0.287925    0.629730    0.571898    11.00000    0.02999    0.02890 =
         0.02386   -0.00222   -0.00248    0.00030
AFIX  13
H5    2    0.190388    0.657418    0.543921    11.00000   -1.20000
AFIX   0
C6    1    0.249039    0.495690    0.598594    11.00000    0.02742    0.03000 =
         0.03971   -0.00200    0.00353   -0.00235
AFIX  23
H6A   2    0.200395    0.504454    0.639806    11.00000   -1.20000
H6B   2    0.161175    0.447951    0.573549    11.00000   -1.20000
AFIX   0
C7    1    0.743609    0.234072    0.578407    11.00000    0.02765    0.02498 =
         0.03036   -0.00548    0.00729    0.00393
C8    1    0.803111    0.143723    0.626160    11.00000    0.02428    0.02541 =
         0.03039   -0.00058    0.00510    0.00431
C9    1    0.780916    0.009680    0.616628    11.00000    0.03562    0.02604 =
         0.04336   -0.00418    0.00494    0.00287
AFIX  43
H9    2    0.734763   -0.021497    0.579485    11.00000   -1.20000
AFIX   0
C10   1    0.826443   -0.077175    0.661499    11.00000    0.04602    0.02423 =
         0.05719    0.00356    0.01209    0.00524
AFIX  43
H10   2    0.813085   -0.168689    0.655085    11.00000   -1.20000
AFIX   0
C11   1    0.891209   -0.031953    0.715591    11.00000    0.04016    0.03700 =
         0.05038    0.01567    0.00719    0.00982
AFIX  43
H11   2    0.920378   -0.092502    0.746526    11.00000   -1.20000
AFIX   0
C12   1    0.914186    0.100689    0.725308    11.00000    0.03392    0.04005 =
         0.03676    0.00373   -0.00294    0.00597
AFIX  43
H12   2    0.959124    0.131389    0.762702    11.00000   -1.20000
AFIX   0
C13   1    0.871414    0.188050    0.680343    11.00000    0.02999    0.02860 =
         0.03735    0.00056   -0.00090    0.00447
AFIX  43
H13   2    0.888875    0.279262    0.686538    11.00000   -1.20000
AFIX   0
C14   1    0.312960    0.849009    0.604214    11.00000    0.02668    0.02691 =
         0.02777    0.00467   -0.00285    0.00391
C15   1    0.332552    0.937864    0.656254    11.00000    0.02156    0.02922 =
         0.02600    0.00122    0.00224    0.00107
C16   1    0.339866    1.072006    0.645563    11.00000    0.03651    0.03008 =
         0.03230    0.00660    0.00467   -0.00071
AFIX  43
H16   2    0.329032    1.104900    0.605755    11.00000   -1.20000
AFIX   0
C17   1    0.362930    1.156821    0.693112    11.00000    0.04186    0.02694 =
         0.04553   -0.00196    0.01018   -0.00772
AFIX  43
H17   2    0.367936    1.248525    0.685955    11.00000   -1.20000
AFIX   0
C18   1    0.378842    1.109779    0.751087    11.00000    0.03887    0.03703 =
         0.03883   -0.01100    0.00466   -0.00911
AFIX  43
H18   2    0.394347    1.168936    0.783665    11.00000   -1.20000
AFIX   0
C19   1    0.372172    0.976757    0.761575    11.00000    0.03641    0.04317 =
         0.02520   -0.00042    0.00068   -0.00327
AFIX  43
H19   2    0.384346    0.944295    0.801413    11.00000   -1.20000
AFIX   0
C20   1    0.347947    0.890708    0.714581    11.00000    0.02842    0.02919 =
         0.02701    0.00401    0.00082   -0.00018
AFIX  43
H20   2    0.341777    0.799169    0.722069    11.00000   -1.20000
AFIX   0
O1    3    0.611794    0.673370    0.566904    11.00000    0.02736    0.02220 =
         0.03321   -0.00231    0.00085   -0.00016
O2    3    0.415770    0.427716    0.599615    11.00000    0.03096    0.02848 =
         0.02886    0.00483    0.00294   -0.00231
O3    3    0.762899    0.360760    0.595240    11.00000    0.03408    0.02113 =
         0.02629   -0.00051   -0.00150    0.00237
O4    3    0.683821    0.203477    0.530159    11.00000    0.05397    0.03218 =
         0.02965   -0.00922   -0.00425    0.00672
O5    3    0.307132    0.721310    0.620527    11.00000    0.03324    0.02379 =
         0.02334   -0.00007   -0.00005    0.00339
O6    3    0.305270    0.882742    0.552548    11.00000    0.07343    0.03346 =
         0.02448    0.00544   -0.01006    0.00414
O7    3    0.879752    0.622365    0.603202    11.00000    0.03017    0.03409 =
         0.05679   -0.00792   -0.00762   -0.00246
HKLF 4
REM  mannox
REM R1 =  0.0344 for   1797 Fo > 4sig(Fo)  and  0.0469 for all   2108 data
REM    244 parameters refined using      0 restraints
END
WGHT      0.0383      0.2372
REM Highest difference peak  0.156,  deepest hole -0.191,  1-sigma level  0.039
Q1    1   0.4353  0.7115  0.6428  11.00000  0.05    0.16
Q2    1   0.1934  0.4560  0.5212  11.00000  0.05    0.15
Q3    1   0.3918  0.6225  0.5602  11.00000  0.05    0.15
Q4    1   0.2971  0.8956  0.6360  11.00000  0.05    0.15
Q5    1   0.6837  0.7560  0.5734  11.00000  0.05    0.13
Q6    1   0.3874  1.2029  0.5373  11.00000  0.05    0.13
Q7    1   0.0086  0.5501  0.5396  11.00000  0.05    0.13
Q8    1   0.7337 -0.1147  0.7685  11.00000  0.05    0.13
Q9    1   0.6904  0.3422  0.4718  11.00000  0.05    0.13
Q10   1   0.2937  0.9987  0.6554  11.00000  0.05    0.12
Q11   1   0.1830  0.7186  0.6491  11.00000  0.05    0.12
Q12   1   0.4217  0.8052  0.4989  11.00000  0.05    0.12
Q13   1   0.5217  0.0165  0.5349  11.00000  0.05    0.12
Q14   1   0.2647  1.2865  0.6588  11.00000  0.05    0.12
Q15   1   0.8668  0.1649  0.6473  11.00000  0.05    0.12
Q16   1   0.7105  0.0368  0.7196  11.00000  0.05    0.12
Q17   1   0.6087  0.2684  0.5078  11.00000  0.05    0.12
Q18   1   0.8339  0.1757  0.6548  11.00000  0.05    0.12
Q19   1   0.7422  0.5190  0.5628  11.00000  0.05    0.11
Q20   1   1.1352  0.0385  0.7503  11.00000  0.05    0.11
;
