# Supplementary material for: (3S,3aS,6R,6aR)-2-Oxohexa­hydro­furo[3,2-b]furan-3,6-diyl dibenzoate
Source: Acta Crystallogr Sect E Struct Rep Online. 2013 Sep 4;69(Pt 10):o1494–5. doi: 10.1107/S160053681302391X (PMC3790370; doi:10.1107/S160053681302391X)
Supplement: Supplementary file 2 [file e-69-o1494-Isup2.hkl]

#
# h,k,l, Fc-squared, Fo-squared, sigma(Fo-squared) and status flag
#
data_I
_shelx_title ' mannox'
_shelx_refln_list_code          4
_shelx_F_calc_maximum      183.69
_exptl_crystal_F_000       768.00
_reflns_d_resolution_high  0.7696
 
loop_
 _symmetry_equiv_pos_as_xyz
 'x, y, z'
 '-x+1/2, -y, z+1/2'
 'x+1/2, -y+1/2, -z'
 '-x, y+1/2, -z+1/2'
 
_cell_length_a     7.4870
_cell_length_b    10.2050
_cell_length_c    22.2320
_cell_angle_alpha  90.000
_cell_angle_beta   90.000
_cell_angle_gamma  90.000
 
_shelx_F_squared_multiplier     1.000
 
loop_
 _refln_index_h
 _refln_index_k
 _refln_index_l
 _refln_F_squared_calc
 _refln_F_squared_meas
 _refln_F_squared_sigma
 _refln_observed_status
   4   0   0     1045.75      983.49     28.81 o
   6   0   0        0.89        6.02      6.59 o
   8   0   0      123.92      123.49     12.17 o
   1   1   0     1781.23     1632.36     29.23 o
   2   1   0       86.64       89.34      1.92 o
   3   1   0       26.43       27.06      1.47 o
   4   1   0     2941.43     2862.13     55.46 o
   5   1   0     1720.89     1721.38     80.55 o
   6   1   0      826.26      807.77     44.17 o
   7   1   0        0.98        2.97      9.94 o
   8   1   0       52.67       41.99      6.25 o
   0   2   0     5686.05     5295.25     74.34 o
   1   2   0      339.33      343.69      3.65 o
   2   2   0      241.13      236.84      3.55 o
   3   2   0       81.49       83.72      1.56 o
   4   2   0       30.86       41.10      3.40 o
   5   2   0       11.48       13.91      3.89 o
   6   2   0       22.77       22.24      4.45 o
   7   2   0        2.14        2.94      5.30 o
   8   2   0       25.64       31.59      6.95 o
   1   3   0     1922.53     1789.39     30.23 o
   2   3   0      295.21      316.72      3.66 o
   3   3   0       59.86       66.45      1.58 o
   4   3   0      167.12      186.96      3.47 o
   5   3   0       18.75       20.45      5.24 o
   6   3   0       52.97       51.82      5.12 o
   7   3   0      641.07      628.79     23.91 o
   8   3   0      170.64      162.28      9.20 o
   0   4   0     7825.02     7357.94    224.29 o
   1   4   0     2306.59     2367.59     25.93 o
   2   4   0        5.28        8.94      2.08 o
   3   4   0      364.74      337.34      4.67 o
   4   4   0      599.51      633.05      8.89 o
   5   4   0        4.51        1.94      2.13 o
   6   4   0        7.19       11.38      4.55 o
   7   4   0       52.75       55.74      6.02 o
   8   4   0       11.31       12.24      8.90 o
   1   5   0     6157.58     6437.42     70.89 o
   2   5   0      803.11      907.43     13.38 o
   3   5   0     2251.16     2284.51     30.25 o
   4   5   0      308.61      307.33      7.25 o
   5   5   0       94.47       94.67      4.48 o
   6   5   0       20.67       17.67      6.09 o
   7   5   0       44.00       34.84      8.77 o
   8   5   0        0.21       -7.59      9.46 o
   0   6   0       40.40       38.92      3.42 o
   1   6   0        4.87        3.94      1.06 o
   2   6   0      125.69      127.59      3.21 o
   3   6   0     1011.01      953.55     32.03 o
   4   6   0        0.10       -0.25      3.98 o
   5   6   0        0.16       -1.33      5.29 o
   6   6   0        4.39        2.81      6.21 o
   7   6   0        4.94        7.12      8.21 o
   8   6   0       59.60       59.34     11.43 o
   1   7   0      623.84      609.19      8.89 o
   2   7   0      175.25      167.42      3.28 o
   3   7   0      338.09      344.81      7.06 o
   4   7   0       17.57       20.87      3.90 o
   5   7   0       88.87       94.02      5.68 o
   6   7   0        2.22        2.65      6.77 o
   7   7   0       16.04        4.34      7.37 o
   8   7   0       19.92       28.66     10.96 o
   0   8   0      234.27      241.22     11.30 o
   1   8   0       23.32       25.05      3.09 o
   2   8   0      426.87      427.41      7.04 o
   3   8   0      110.95      108.67      4.15 o
   4   8   0      518.71      534.99     10.27 o
   5   8   0     1076.90     1102.02     25.29 o
   6   8   0      149.62      167.72     11.89 o
   7   8   0       13.17        6.31      8.77 o
   1   9   0      524.00      501.86      9.70 o
   2   9   0      281.47      278.55      8.47 o
   3   9   0      220.51      208.73      7.54 o
   4   9   0      130.10      130.41      8.53 o
   5   9   0      126.23      124.30      9.46 o
   6   9   0      115.54      135.83     10.83 o
   7   9   0       24.61       33.99      9.90 o
   0  10   0        5.48        7.49      5.53 o
   1  10   0       23.32       13.00      5.96 o
   2  10   0       11.09       14.60      4.43 o
   3  10   0       46.48       45.06      5.80 o
   4  10   0        6.11        5.20      4.59 o
   5  10   0        0.79       -4.23      4.23 o
   6  10   0       46.80       60.15      9.05 o
   1  11   0       16.38        6.45      6.12 o
   2  11   0      348.44      350.45     12.60 o
   3  11   0        1.34        3.18      4.60 o
   4  11   0        0.00        8.49      6.65 o
   5  11   0        0.85        5.53     10.05 o
   2   0   1    10222.11     9646.31    212.15 o
   3   0   1     2431.48     2239.91     50.13 o
   4   0   1      614.43      586.39     13.31 o
   5   0   1      152.86      156.69      6.57 o
   6   0   1      292.89      279.37      9.60 o
   8   0   1        0.12       -7.79      7.79 o
   9   0   1       49.25       35.87      8.68 o
   1   1   1     5564.77     5167.64     65.59 o
   2   1   1    14470.57    13255.23    284.60 o
   3   1   1     2944.17     2838.00     31.60 o
   4   1   1     1386.64     1407.25     22.72 o
   5   1   1       69.36       73.55      4.39 o
   6   1   1      174.32      176.94      7.26 o
   7   1   1      229.87      252.13      7.07 o
   8   1   1       32.79       31.19      5.56 o
   0   2   1     1496.27     1391.28     13.72 o
   1   2   1     2316.81     2328.74     15.81 o
   2   2   1      913.69      898.91      6.35 o
   3   2   1      946.88      926.49      8.73 o
   4   2   1      464.50      452.69      7.71 o
   5   2   1      361.53      351.42     11.72 o
   6   2   1       86.46       89.86      4.17 o
   7   2   1      187.48      169.83      5.85 o
   8   2   1       62.99       57.31      5.54 o
   0   3   1     1051.17      928.26      9.41 o
   1   3   1      783.87      731.26      4.94 o
   2   3   1     1005.65      960.98      7.13 o
   3   3   1      393.00      361.52      3.90 o
   4   3   1       31.28       30.06      1.33 o
   5   3   1      287.24      294.35      6.01 o
   6   3   1       63.78       66.40      3.79 o
   7   3   1       82.83       91.18      4.82 o
   8   3   1       44.74       59.24      5.14 o
   0   4   1     5593.15     5804.11     76.08 o
   1   4   1      410.25      413.85      3.46 o
   2   4   1     2419.01     2543.72     22.86 o
   3   4   1       72.85       76.58      1.52 o
   4   4   1     1005.40     1060.96     11.97 o
   5   4   1      229.55      233.19      4.73 o
   6   4   1      258.42      260.67      6.60 o
   7   4   1       62.43       54.21      4.10 o
   8   4   1        2.16       -4.12      9.55 o
   0   5   1     3140.17     3094.75     72.76 o
   1   5   1      108.64      112.15      1.61 o
   2   5   1       96.23      105.84      1.86 o
   3   5   1      535.94      522.55      5.34 o
   4   5   1      245.96      235.83      3.53 o
   5   5   1      102.89      100.26      3.17 o
   6   5   1       42.81       47.96      5.37 o
   7   5   1       53.95       64.35      6.90 o
   8   5   1       36.06       12.24      9.52 o
   9   5   1       43.24       29.22      9.36 o
   0   6   1      421.00      481.67      8.39 o
   1   6   1       37.37       44.28      1.20 o
   2   6   1     1033.77     1035.98      8.97 o
   3   6   1       72.04       75.62      2.43 o
   4   6   1      369.90      378.65      6.03 o
   5   6   1      247.89      253.83      5.90 o
   6   6   1       66.70       54.74      5.45 o
   7   6   1       30.55       31.62      5.76 o
   8   6   1       24.88       25.37      5.89 o
   0   7   1     1281.24     1276.77     19.23 o
   1   7   1       94.15       88.85      2.03 o
   2   7   1       96.22       93.74      2.17 o
   3   7   1        2.39        3.96      1.84 o
   4   7   1      113.53      105.67      3.10 o
   5   7   1       72.77       71.83      3.77 o
   6   7   1      142.65      168.88      8.11 o
   7   7   1        0.38        0.80     10.07 o
   8   7   1       29.93       26.63      9.83 o
   0   8   1      351.59      347.35      7.40 o
   1   8   1      116.71      116.07      2.40 o
   2   8   1      316.33      312.41      4.38 o
   3   8   1       83.19       87.06      2.82 o
   4   8   1      166.01      169.92      4.30 o
   5   8   1       73.00       71.36      4.40 o
   6   8   1      143.48      145.61      7.98 o
   7   8   1      140.52      150.77      9.05 o
   0   9   1       37.54       28.24      3.31 o
   1   9   1      297.37      289.99      5.30 o
   2   9   1      167.25      173.28      3.93 o
   3   9   1      244.40      232.16      5.58 o
   4   9   1      449.72      461.55      8.37 o
   5   9   1       97.76       89.28      5.74 o
   6   9   1       20.73       23.66      7.51 o
   7   9   1       15.82       12.92      7.41 o
   0  10   1        0.48       -4.40      5.19 o
   1  10   1       38.73       31.99      3.15 o
   2  10   1       14.82       15.47      3.64 o
   3  10   1       38.09       42.83      3.09 o
   4  10   1       78.69       79.58      4.94 o
   5  10   1       25.40       30.35     10.24 o
   6  10   1        0.82        5.62      5.41 o
   0  11   1       33.99       43.21      5.84 o
   1  11   1       87.94       77.43      5.25 o
   2  11   1       64.79       59.55      4.66 o
   3  11   1       25.17       31.47      4.32 o
   4  11   1        5.55        2.20      4.31 o
   5  11   1      102.93      103.83      8.25 o
   2  12   1        6.95        2.25      6.59 o
   0  13   1       34.26       35.65      8.87 o
   1  13   1       44.85       43.67      9.33 o
   1   0   2      785.25      698.95     12.99 o
   2   0   2     2817.94     2607.09     36.53 o
   3   0   2       97.82       94.50      5.15 o
   4   0   2     6680.18     6496.44    137.94 o
   5   0   2      189.00      180.24      6.87 o
   6   0   2       38.68       32.43      5.59 o
   8   0   2       25.16       24.95      6.60 o
   1   1   2      347.94      324.79      4.42 o
   2   1   2     2806.25     2673.30     23.46 o
   3   1   2     1305.32     1331.04     17.01 o
   4   1   2      826.34      852.16     14.17 o
   5   1   2      697.51      708.51     11.76 o
   6   1   2     1163.62     1153.32     18.14 o
   7   1   2      147.79      158.07      5.98 o
   8   1   2      229.92      226.27      7.50 o
   0   2   2      977.92     1001.33      9.82 o
   1   2   2      270.96      262.54      2.19 o
   2   2   2      261.72      253.83      2.49 o
   3   2   2      316.00      301.95      3.25 o
   4   2   2      757.46      796.80     11.68 o
   5   2   2       12.10        9.29      2.08 o
   6   2   2       13.81       15.73      4.79 o
   7   2   2      113.38      120.90      6.03 o
   8   2   2        0.95        6.72      9.05 o
   0   3   2        3.32        1.41      0.65 o
   1   3   2     1408.66     1368.15     10.62 o
   2   3   2        8.88       10.89      0.75 o
   3   3   2      147.57      141.58      2.15 o
   4   3   2      114.31      115.23      2.43 o
   5   3   2      340.53      329.53      5.26 o
   6   3   2      191.94      193.62      5.58 o
   7   3   2      137.88      128.44      5.37 o
   8   3   2       34.41       32.26      6.85 o
   0   4   2       69.47       60.77      1.58 o
   1   4   2      921.47      914.43      7.51 o
   2   4   2      227.71      228.41      2.46 o
   3   4   2      272.56      266.46      3.94 o
   4   4   2       17.99       15.58      1.62 o
   5   4   2       30.80       27.73      2.54 o
   6   4   2       22.90       20.11      4.02 o
   7   4   2      108.40      100.32      5.96 o
   8   4   2        5.70       26.78      9.86 o
   0   5   2       22.34       16.96      1.97 o
   1   5   2     1271.95     1288.21     11.45 o
   2   5   2      658.79      703.80      6.45 o
   3   5   2      939.76      937.64      8.94 o
   4   5   2       31.53       31.18      1.69 o
   5   5   2      147.46      148.38      3.81 o
   6   5   2      304.29      320.36     18.00 o
   7   5   2      106.44      113.57      8.11 o
   8   5   2       60.64       64.06     11.02 o
   0   6   2       23.69       26.55      1.41 o
   1   6   2      348.23      408.18      4.73 o
   2   6   2       98.37       96.25      1.99 o
   3   6   2     1032.79     1020.37     16.51 o
   4   6   2      303.93      309.12      5.89 o
   5   6   2      144.81      143.55      4.53 o
   6   6   2       73.46       74.24      6.14 o
   7   6   2       44.91       50.38      9.24 o
   8   6   2        9.90       18.73     11.02 o
   0   7   2       13.71       12.08      3.25 o
   1   7   2       31.13       34.36      1.53 o
   2   7   2      391.60      392.17      4.90 o
   3   7   2       20.49       19.68      1.90 o
   4   7   2      194.65      202.74      4.61 o
   5   7   2      194.07      194.61      5.04 o
   6   7   2       18.73       24.09      5.51 o
   7   7   2       19.32       19.35      9.18 o
   8   7   2      157.43      164.54     14.52 o
   0   8   2        9.81       16.05      2.69 o
   1   8   2      126.95      119.65      2.46 o
   2   8   2      101.28       99.78      2.77 o
   3   8   2        5.46        5.65      2.36 o
   4   8   2      115.60      116.11      3.89 o
   5   8   2       86.29       77.91      3.82 o
   6   8   2        3.26        7.70      4.37 o
   7   8   2        6.02        2.67      5.58 o
   0   9   2       99.96       92.61      4.06 o
   1   9   2      157.78      155.76      4.00 o
   2   9   2       79.77       75.22      3.36 o
   3   9   2      123.72      123.22      4.46 o
   4   9   2       24.70       22.71      4.02 o
   5   9   2      210.16      202.90      7.13 o
   6   9   2      119.06      112.00     10.46 o
   7   9   2      108.35      114.25     12.08 o
   0  10   2       20.32       18.83      4.15 o
   1  10   2        7.63       10.92      3.30 o
   2  10   2      230.92      232.12      5.54 o
   3  10   2       68.77       68.61      4.45 o
   4  10   2        9.38       -0.76      4.10 o
   5  10   2       90.90       86.08      8.07 o
   6  10   2       17.94       14.06      6.53 o
   0  11   2       33.59       50.53     13.03 o
   1  11   2       16.84       20.71      6.19 o
   2  11   2       41.02       45.89      4.19 o
   3  11   2        8.39       10.86      5.25 o
   4  11   2        0.20       -2.87      5.20 o
   5  11   2        0.43       -3.82      3.82 o
   0  12   2       56.14       39.33      8.43 o
   1   0   3     5755.04     5617.30    110.83 o
   2   0   3    22220.63    22347.13    702.55 o
   3   0   3       27.36       27.17      2.86 o
   4   0   3     3513.22     3556.31    102.39 o
   5   0   3      398.38      378.62     16.48 o
   6   0   3       35.56       31.15      4.86 o
   7   0   3      380.94      400.92     17.68 o
   8   0   3        0.08       24.47      9.43 o
   0   1   3      168.04      141.48      4.98 o
   1   1   3     6871.14     6503.68     83.57 o
   2   1   3     4535.63     4373.31     51.97 o
   3   1   3     6287.54     6151.69    110.89 o
   4   1   3     1765.88     1750.69     32.41 o
   5   1   3      238.58      251.16      6.97 o
   6   1   3      613.34      593.45     11.55 o
   7   1   3      408.68      387.59      8.76 o
   8   1   3       63.63       76.00      7.98 o
   9   1   3       34.92       22.76      8.77 o
   0   2   3       59.75       53.79      1.49 o
   1   2   3      107.88      114.09      1.33 o
   2   2   3      159.23      156.87      1.97 o
   3   2   3     1390.55     1393.97     13.31 o
   4   2   3      185.59      167.56      2.51 o
   5   2   3       86.55       85.05      1.95 o
   6   2   3       35.06       35.94      3.56 o
   7   2   3        7.85        3.90      3.75 o
   8   2   3       39.91       48.52      7.20 o
   9   2   3        6.49        9.46      8.24 o
   0   3   3      253.61      268.92      3.55 o
   1   3   3      665.61      622.61      5.35 o
   2   3   3      149.80      146.04      1.89 o
   3   3   3      418.04      421.03      4.56 o
   4   3   3      413.36      425.18      5.86 o
   5   3   3      387.18      367.80      9.50 o
   6   3   3      189.53      189.05      6.52 o
   7   3   3      114.68      105.41      6.04 o
   8   3   3       31.52       30.39      6.46 o
   0   4   3     1992.34     1999.35     20.50 o
   1   4   3      310.53      320.50      3.41 o
   2   4   3       96.01       94.94      1.46 o
   3   4   3      166.14      157.34      2.48 o
   4   4   3       34.08       40.41      1.78 o
   5   4   3       42.56       37.54      2.60 o
   6   4   3      187.62      168.65      6.31 o
   7   4   3      109.37      120.18     19.20 o
   8   4   3       49.34       57.44      9.90 o
   0   5   3     2798.84     3010.51     50.29 o
   1   5   3      809.44      876.45      8.82 o
   2   5   3      775.89      825.22      8.83 o
   3   5   3      582.60      616.14      6.43 o
   4   5   3      637.19      610.23      9.33 o
   5   5   3       97.64       89.06      3.23 o
   6   5   3      124.33      118.91     15.31 o
   7   5   3       31.36       20.79      8.71 o
   8   5   3       37.11       41.36     10.68 o
   0   6   3      371.01      370.86      5.79 o
   1   6   3      310.74      304.31      3.54 o
   2   6   3      547.09      558.50      7.46 o
   3   6   3       46.48       45.34      1.99 o
   4   6   3       38.86       31.18      3.68 o
   5   6   3       69.88       66.92      3.57 o
   6   6   3       36.77       51.08      7.24 o
   7   6   3      109.81      122.03      7.83 o
   8   6   3       12.73        7.21     10.24 o
   0   7   3       56.52       50.73      1.96 o
   1   7   3      109.91       99.83      2.28 o
   2   7   3      112.02      115.72      2.25 o
   3   7   3       48.54       42.37      2.63 o
   4   7   3      230.76      231.44      6.71 o
   5   7   3       21.63       17.89      3.46 o
   6   7   3       96.94      103.56      7.12 o
   7   7   3       13.53       11.09      4.85 o
   0   8   3      269.80      301.24      6.54 o
   1   8   3      620.60      589.40      6.72 o
   2   8   3      868.88      905.04     10.42 o
   3   8   3      656.83      650.25      9.75 o
   4   8   3      710.83      721.60     14.56 o
   5   8   3      101.27      110.40      7.45 o
   6   8   3       49.25       48.20      8.83 o
   7   8   3      117.37      121.93     12.11 o
   0   9   3        8.31       15.46      3.75 o
   1   9   3     1017.34      968.24     11.22 o
   2   9   3      731.50      724.91     10.48 o
   3   9   3      315.70      311.14      7.48 o
   4   9   3       62.61       64.18      4.32 o
   5   9   3      198.70      210.46      6.58 o
   6   9   3        8.66        8.76      6.29 o
   7   9   3       30.52       59.06     10.58 o
   0  10   3      140.97      128.73      6.05 o
   1  10   3        6.37        8.59      3.21 o
   2  10   3       12.46        7.35      3.27 o
   3  10   3       15.57       11.97      3.60 o
   4  10   3       39.94       34.74      4.19 o
   5  10   3        5.93        9.88      3.74 o
   6  10   3        8.04       -0.79      5.24 o
   2  11   3        8.15       24.47      8.55 o
   3  11   3       11.35       -4.71      9.74 o
   5  11   3       12.78        5.51     10.72 o
   1  12   3       13.17       16.23      7.55 o
   4  12   3       10.31      -11.61     11.61 o
   0   0   4     8368.91     7903.98    132.64 o
   1   0   4     1375.37     1316.60     17.33 o
   2   0   4    13411.40    12918.31    341.38 o
   3   0   4      962.94      997.95     29.03 o
   4   0   4      742.97      735.57     16.27 o
   5   0   4       60.09       71.68     10.49 o
   6   0   4       32.29       44.17      5.80 o
   7   0   4       89.78       98.78      7.00 o
   0   1   4    33742.82    31216.08    911.51 o
   1   1   4     1045.75     1001.79      9.13 o
   2   1   4      220.60      194.75      3.48 o
   3   1   4      377.66      383.10      6.65 o
   4   1   4       65.09       65.55      1.87 o
   5   1   4       62.58       64.17      2.31 o
   6   1   4       35.97       38.43      3.71 o
   7   1   4       40.49       38.12      6.23 o
   8   1   4       92.23       85.35     13.97 o
   0   2   4       30.69       24.38      1.70 o
   1   2   4     1648.79     1619.15     15.56 o
   2   2   4     1230.60     1216.40     12.17 o
   3   2   4      313.56      327.14      3.78 o
   4   2   4       62.12       68.16      1.67 o
   5   2   4      164.93      151.00      5.25 o
   6   2   4       88.37       86.06      4.96 o
   7   2   4      151.60      135.98      6.19 o
   8   2   4       63.09       57.44     10.46 o
   0   3   4      696.54      680.71      9.41 o
   1   3   4     1499.11     1472.25     12.00 o
   2   3   4       74.86       72.19      1.39 o
   3   3   4      445.93      455.07      5.37 o
   4   3   4      680.72      709.37     10.52 o
   5   3   4      462.45      447.47     10.24 o
   6   3   4      230.54      226.37      7.23 o
   7   3   4       78.23       78.95      5.48 o
   8   3   4      108.89      100.02     12.36 o
   0   4   4       16.83       20.14      1.32 o
   1   4   4       79.14       89.12      1.67 o
   2   4   4     2344.48     2450.08     24.70 o
   3   4   4      442.08      459.97      5.47 o
   4   4   4      645.78      678.26      8.88 o
   5   4   4      222.36      253.14      5.06 o
   6   4   4       35.24       37.70      7.30 o
   7   4   4      310.64      302.55     12.58 o
   8   4   4       14.40       22.10      9.96 o
   0   5   4      975.78     1073.55     15.41 o
   1   5   4     1364.40     1492.27     17.05 o
   2   5   4      434.50      437.98      5.51 o
   3   5   4      230.97      244.87      3.41 o
   4   5   4      253.50      248.79      4.61 o
   5   5   4      381.64      378.05      6.68 o
   6   5   4      146.02      148.68      9.04 o
   7   5   4       76.03       77.82      6.55 o
   8   5   4       28.12       26.97      8.08 o
   0   6   4        5.86        8.15      2.17 o
   1   6   4      144.59      150.60      3.40 o
   2   6   4      111.89      103.16      2.62 o
   3   6   4      688.55      660.80     11.02 o
   4   6   4      306.22      304.29      6.04 o
   5   6   4       25.06       22.85      2.79 o
   6   6   4       74.11       75.17      5.62 o
   7   6   4       28.28       46.62      8.62 o
   0   7   4        1.43        0.29      1.87 o
   1   7   4        4.49        2.43      1.16 o
   2   7   4      493.98      504.87      7.28 o
   3   7   4      104.22      113.49      4.20 o
   4   7   4       58.10       57.24      3.59 o
   5   7   4      679.24      698.30     12.56 o
   6   7   4      145.96      152.96     10.49 o
   7   7   4       14.13       14.68      7.00 o
   0   8   4       10.66       11.53      1.47 o
   1   8   4       97.10       83.91      2.72 o
   2   8   4      410.44      413.03      5.80 o
   3   8   4      334.43      306.54      8.19 o
   4   8   4      320.15      324.37      8.29 o
   5   8   4      105.30      107.27      5.82 o
   6   8   4       78.13       91.71     10.15 o
   7   8   4      100.51      101.76     11.05 o
   0   9   4      415.71      429.11     12.91 o
   1   9   4      326.86      289.99      5.23 o
   2   9   4       59.81       56.55      2.86 o
   3   9   4      340.94      353.71      9.00 o
   4   9   4       70.42       75.63      5.00 o
   5   9   4       44.10       31.70      6.04 o
   6   9   4       30.76       22.91      8.12 o
   7   9   4       16.87       28.65      7.15 o
   0  10   4      219.36      184.14      8.87 o
   1  10   4       86.01       70.39      4.60 o
   2  10   4      227.04      227.94      6.18 o
   3  10   4        2.20        6.22      2.76 o
   4  10   4       81.89       90.84      4.92 o
   5  10   4       19.67       22.24      4.90 o
   6  10   4       66.67       60.72      8.80 o
   1  11   4       26.07       36.09      8.93 o
   2  11   4        2.60       -6.84      8.58 o
   3  11   4       64.62       71.92     11.39 o
   5  11   4        3.64        4.39      5.72 o
   3  12   4        2.07        7.02     11.05 o
   1   0   5     6690.96     6419.14    100.75 o
   2   0   5      200.22      213.70      4.77 o
   3   0   5     1683.31     1683.08     46.39 o
   4   0   5     1064.36     1071.84     32.40 o
   5   0   5      397.72      398.60     16.23 o
   6   0   5      795.17      833.47     34.68 o
   7   0   5        0.03        9.99      6.71 o
   8   0   5      206.24      220.26     14.17 o
   0   1   5     2728.59     2660.39     43.92 o
   1   1   5     1115.38     1041.23      9.14 o
   2   1   5      386.89      349.52      4.76 o
   3   1   5      582.42      586.25     14.97 o
   4   1   5     1377.39     1424.81     33.26 o
   5   1   5      134.61      138.10      4.93 o
   6   1   5      364.32      362.77     10.64 o
   7   1   5      140.92      148.87      8.23 o
   0   2   5      392.91      388.87      6.11 o
   1   2   5      411.90      378.93      3.82 o
   2   2   5      300.11      306.67      4.65 o
   3   2   5     1403.13     1399.50     17.70 o
   4   2   5      447.05      440.51      5.97 o
   5   2   5      314.00      308.40      6.64 o
   6   2   5      267.10      257.66      7.73 o
   7   2   5       27.42       26.68      4.30 o
   0   3   5     1637.10     1758.68     22.44 o
   1   3   5      994.90     1021.41     10.59 o
   2   3   5        9.42       10.02      1.14 o
   3   3   5      237.99      253.48      3.74 o
   4   3   5      185.68      188.31      3.76 o
   5   3   5       34.11       35.31      3.25 o
   6   3   5      163.76      160.75      6.24 o
   7   3   5      161.11      154.52      8.06 o
   0   4   5      782.21      716.25     16.30 o
   1   4   5     1026.45     1006.62     13.11 o
   2   4   5       17.94       18.31      1.31 o
   3   4   5      380.11      390.22      5.15 o
   4   4   5       10.91       12.87      1.73 o
   5   4   5      106.89      103.23      3.35 o
   6   4   5        5.22        7.93      3.59 o
   7   4   5       41.14       29.81      8.68 o
   0   5   5      852.65      806.83     10.94 o
   1   5   5      164.90      171.23      2.78 o
   2   5   5       72.92       72.01      2.30 o
   3   5   5      170.63      156.33      3.02 o
   4   5   5      744.11      764.23     11.23 o
   5   5   5      109.00      105.44      3.58 o
   6   5   5       18.24       14.70      7.71 o
   0   6   5      331.84      343.11      6.17 o
   1   6   5      159.52      162.43      3.36 o
   2   6   5      383.89      376.90      4.60 o
   3   6   5      272.33      280.27      4.29 o
   4   6   5      238.25      242.75      6.07 o
   5   6   5      200.27      211.33     10.93 o
   6   6   5      181.87      195.23     13.02 o
   8   6   5       23.12       -1.65      9.58 o
   0   7   5       23.68       17.47      4.36 o
   1   7   5      271.94      267.85      4.28 o
   2   7   5      193.06      193.15      3.92 o
   3   7   5      100.13       98.43      4.22 o
   4   7   5       19.08       22.55      3.13 o
   5   7   5        5.25        2.07      3.77 o
   6   7   5      166.82      186.05     12.52 o
   7   7   5       18.54       24.82      9.52 o
   8   7   5       80.61       91.71     13.20 o
   0   8   5      622.89      623.74     10.74 o
   1   8   5      270.73      275.07      4.38 o
   2   8   5      107.28      102.73      2.77 o
   3   8   5      167.82      168.96      4.72 o
   4   8   5      238.82      222.46      7.13 o
   5   8   5      364.03      380.76      9.81 o
   6   8   5        2.03       -5.47      5.47 o
   7   8   5       46.22       59.06     11.67 o
   0   9   5       99.26       84.07      3.35 o
   1   9   5       56.71       57.17      2.85 o
   2   9   5      340.13      325.02      6.47 o
   3   9   5       66.70       62.28      4.05 o
   4   9   5      236.95      233.75      7.46 o
   5   9   5      238.44      238.34     10.08 o
   6   9   5      112.31      111.17      7.73 o
   0  10   5      321.44      262.50     14.33 o
   1  10   5       78.83       71.70      6.21 o
   2  10   5       40.36       40.46      3.70 o
   3  10   5       85.65       82.73      5.55 o
   4  10   5        9.46       13.17      5.36 o
   5  10   5        8.15       10.52      5.16 o
   6  10   5       22.17       25.35      8.55 o
   1  11   5       30.08       36.55      6.62 o
   2  11   5        0.16        4.50      8.24 o
   3  11   5        3.02        1.94      9.27 o
   4  11   5       18.01        8.08     11.27 o
   5  11   5        8.67        8.51      5.98 o
   0  12   5        2.20       -3.25      7.05 o
   1  12   5       23.84       27.35      8.30 o
   3  12   5       54.97       74.04     13.08 o
   0   0   6    24409.69    22942.66    658.35 o
   1   0   6     1246.78     1128.47     15.99 o
   2   0   6     2704.45     2603.39     44.16 o
   3   0   6      513.20      521.09     16.95 o
   4   0   6      286.28      287.09     19.76 o
   5   0   6       40.33       41.58      9.33 o
   6   0   6     1984.55     1988.65     58.31 o
   0   1   6       59.66       51.24      1.67 o
   1   1   6     1033.64      991.09      8.65 o
   2   1   6        2.47        0.07      1.36 o
   3   1   6      391.20      397.86      8.58 o
   4   1   6     1142.17     1192.86     29.30 o
   5   1   6     1156.43     1129.40     60.62 o
   6   1   6      313.89      314.66     11.89 o
   7   1   6       73.77       78.07      6.03 o
   0   2   6      870.31      902.48     11.66 o
   1   2   6      566.23      553.52      5.55 o
   2   2   6      702.51      695.99      9.22 o
   3   2   6      348.79      336.81      7.00 o
   4   2   6      885.87      921.99     12.26 o
   5   2   6        5.34        5.20      1.42 o
   6   2   6      148.74      144.61      7.49 o
   7   2   6       64.24       73.73      8.49 o
   8   2   6       32.55       30.00      7.55 o
   9   2   6       52.65       58.53      9.74 o
   0   3   6     2556.67     2681.39     39.91 o
   1   3   6     4739.64     4844.88     61.91 o
   2   3   6      757.74      785.84      8.31 o
   3   3   6      778.42      731.77      9.15 o
   4   3   6      119.88      115.60      3.12 o
   5   3   6        6.10        8.11      3.00 o
   6   3   6      153.61      160.62      7.72 o
   7   3   6      107.92      105.83      7.02 o
   0   4   6     1527.53     1586.36     22.45 o
   1   4   6     5493.08     5802.97     61.89 o
   2   4   6      548.82      583.34      7.11 o
   3   4   6      209.81      212.07      3.11 o
   4   4   6      101.00      102.69      2.87 o
   5   4   6      185.79      187.91      4.47 o
   6   4   6      197.44      200.35      8.77 o
   0   5   6        0.83        1.32      1.40 o
   1   5   6      657.44      665.47      7.82 o
   2   5   6      235.02      228.76      3.55 o
   3   5   6      838.51      852.83      9.84 o
   4   5   6      207.99      201.66      4.59 o
   5   5   6      190.46      193.85      5.45 o
   6   5   6       63.64       52.54      5.90 o
   7   5   6       44.64       51.44     10.15 o
   0   6   6       95.44       92.71      2.33 o
   1   6   6      157.88      157.62      3.31 o
   2   6   6      126.61      127.07      2.87 o
   3   6   6       82.14       84.94      2.92 o
   4   6   6        6.58        4.20      3.01 o
   5   6   6       73.09       73.26      4.97 o
   6   6   6      168.46      191.74      9.47 o
   8   6   6       11.97        6.15      6.08 o
   0   7   6      186.89      195.12      4.48 o
   1   7   6     1000.09     1013.64     12.77 o
   2   7   6       53.48       55.60      2.54 o
   3   7   6      267.98      274.93      6.61 o
   4   7   6       12.34       12.57      3.17 o
   5   7   6      130.18      140.62      5.32 o
   0   8   6     1521.04     1543.45     25.61 o
   1   8   6     1300.96     1289.27     14.40 o
   2   8   6      859.91      886.15     11.61 o
   3   8   6       10.14        9.59      2.28 o
   4   8   6      494.36      500.77     10.32 o
   5   8   6       43.90       42.48      4.64 o
   6   8   6       20.60        9.33      8.12 o
   7   8   6       10.03       10.68      7.74 o
   0   9   6      763.61      775.03     14.88 o
   1   9   6      310.21      290.14      5.14 o
   2   9   6      524.59      522.73      7.20 o
   3   9   6      141.42      142.20      4.41 o
   4   9   6       21.21       17.52      6.98 o
   5   9   6       93.79       92.60      7.02 o
   6   9   6       55.18       63.77      9.58 o
   0  10   6        0.46        1.65      7.46 o
   1  10   6        3.93        3.06      6.68 o
   2  10   6      133.39      123.11      4.94 o
   3  10   6        4.70        5.87      9.33 o
   4  10   6       76.56       81.19      7.65 o
   5  10   6       39.77       33.90      6.15 o
   6  10   6        3.95        5.70      6.97 o
   0  11   6        0.00       15.67      7.40 o
   1  11   6       20.28       22.08      5.57 o
   2  11   6       60.63       67.49      9.58 o
   3  11   6       10.64       10.68      9.02 o
   4  11   6        6.01       -7.30     11.55 o
   5  11   6       10.23       12.49      7.24 o
   2  12   6       20.51       21.22      6.67 o
   3  12   6       11.32       16.23     11.67 o
   1   0   7      834.63      857.68     10.13 o
   2   0   7       85.21       96.40      5.37 o
   3   0   7        2.08        0.79      5.53 o
   4   0   7      427.46      467.68     16.83 o
   5   0   7      688.35      651.79     22.54 o
   6   0   7       26.93       37.80     21.73 o
   0   1   7      387.25      399.11      5.22 o
   1   1   7     1249.32     1216.16     10.60 o
   2   1   7      447.22      442.38      6.73 o
   3   1   7     1233.57     1327.51     27.27 o
   4   1   7      229.71      250.70      7.33 o
   5   1   7      274.81      287.79     13.70 o
   6   1   7       53.74       57.93      5.99 o
   9   1   7       33.73       35.97      6.55 o
   0   2   7       21.15       25.43      1.62 o
   1   2   7      776.17      731.09      8.04 o
   2   2   7       96.97      109.45      2.38 o
   3   2   7      565.28      600.07      9.71 o
   4   2   7      377.08      421.49      9.84 o
   5   2   7      468.42      476.43     11.58 o
   6   2   7       70.50       66.30      6.00 o
   0   3   7      977.03      969.58     14.90 o
   1   3   7     1066.21     1108.57     14.98 o
   2   3   7     1544.07     1601.78     18.73 o
   3   3   7      682.95      737.56      8.57 o
   4   3   7      154.04      158.65      3.78 o
   5   3   7      159.17      157.37      3.84 o
   6   3   7      218.99      209.14      8.48 o
   7   3   7       16.62       12.86      7.21 o
   9   3   7        7.54       -1.72      8.37 o
   0   4   7     2198.49     2375.42     32.92 o
   1   4   7      364.62      372.41      5.68 o
   2   4   7     1012.40     1149.86     13.74 o
   3   4   7      217.02      224.62      3.61 o
   4   4   7      231.12      249.76      6.21 o
   5   4   7       39.37       37.56      4.30 o
   6   4   7      255.56      241.71      9.61 o
   7   4   7        6.90        6.41      5.56 o
   8   4   7       25.19       17.11     10.08 o
   0   5   7     1749.38     1809.85     29.73 o
   1   5   7      306.11      310.03      4.52 o
   2   5   7      363.70      350.69      5.52 o
   3   5   7      129.47      120.58      2.74 o
   4   5   7      176.44      181.63      3.68 o
   5   5   7      117.09      117.47      4.40 o
   6   5   7       31.75       32.15      6.81 o
   7   5   7       72.45       79.60     12.30 o
   0   6   7       44.40       32.88      1.55 o
   1   6   7       37.22       29.00      1.53 o
   2   6   7       25.30       32.56      1.88 o
   3   6   7      255.93      257.84      5.20 o
   4   6   7     1112.75     1144.58     18.19 o
   5   6   7       76.26       81.56      4.16 o
   6   6   7       57.24       57.44     10.99 o
   7   6   7       35.56       34.21      8.46 o
   0   7   7       15.81       13.02      2.03 o
   1   7   7      111.04      107.90      3.07 o
   2   7   7      316.97      315.94      5.63 o
   3   7   7      221.99      226.15      5.44 o
   4   7   7      111.55      108.63      5.21 o
   5   7   7        3.96       -3.38      3.38 o
   7   7   7        6.87        1.06     10.36 o
   0   8   7      177.00      178.48      5.73 o
   1   8   7     1285.66     1260.35     15.55 o
   2   8   7      698.83      704.33      9.92 o
   3   8   7       76.27       69.34      3.30 o
   4   8   7      201.35      205.07      6.99 o
   5   8   7       24.85       16.19      4.28 o
   6   8   7       14.87        1.50     10.68 o
   0   9   7       10.96       11.60      2.94 o
   1   9   7      446.60      450.34      8.14 o
   2   9   7      146.21      145.48      3.98 o
   3   9   7      189.23      196.82      4.98 o
   4   9   7       74.73       85.09      5.39 o
   5   9   7       18.17       14.83      4.03 o
   6   9   7        9.94        6.12     12.24 o
   0  10   7      306.70      259.06     14.20 o
   1  10   7      111.53      100.41      5.72 o
   2  10   7       50.93       34.94      3.79 o
   3  10   7       26.86       36.52     10.68 o
   4  10   7       48.65       68.08      7.87 o
   5  10   7        1.11        7.20      6.05 o
   0  11   7       70.55       56.91      9.58 o
   1  11   7      157.58      157.36     12.86 o
   2  11   7       42.92       41.58     10.02 o
   3  11   7        1.35        5.15      6.06 o
   4  11   7        7.74        8.19      7.37 o
   2  12   7       54.90       68.08     11.67 o
   3  12   7        1.93       14.57      6.20 o
   0   0   8      315.45      308.60      6.21 o
   1   0   8      235.72      245.61      3.96 o
   2   0   8        1.41        7.21     14.42 o
   3   0   8      100.93       99.35      4.60 o
   4   0   8       30.15       29.66      5.87 o
   5   0   8      184.85      176.53      9.86 o
   8   0   8      157.96      158.70     12.46 o
   0   1   8     2837.23     2860.28     33.25 o
   1   1   8      793.69      816.58      8.50 o
   2   1   8     2939.78     2982.05     38.96 o
   3   1   8     1175.11     1234.20     18.74 o
   4   1   8       73.89       68.64      3.17 o
   5   1   8      700.93      710.38     16.70 o
   6   1   8      321.50      301.72     10.62 o
   0   2   8      455.86      448.86      7.35 o
   1   2   8      672.04      692.97      7.33 o
   2   2   8       24.18       23.40      1.53 o
   3   2   8      182.97      211.19      6.03 o
   4   2   8      566.54      619.86     10.29 o
   5   2   8      459.11      450.68      7.47 o
   6   2   8      211.93      197.22      7.14 o
   7   2   8      110.44      112.11      5.82 o
   8   2   8      152.17      156.02     12.80 o
   9   2   8       18.49       33.99     11.74 o
   0   3   8      973.05      968.01     14.53 o
   1   3   8      375.05      365.23      5.09 o
   2   3   8     2338.58     2470.51     28.91 o
   3   3   8      294.13      308.17      5.24 o
   4   3   8      476.08      507.26      7.25 o
   5   3   8      248.84      250.70      5.20 o
   6   3   8      119.55      111.25      6.94 o
   7   3   8        3.51       -3.43      7.93 o
   8   3   8       26.47       26.25      9.96 o
   9   3   8        2.67        9.33     11.11 o
   0   4   8      391.72      415.61      6.53 o
   1   4   8      450.59      449.67      5.87 o
   2   4   8      649.24      642.22      7.86 o
   3   4   8       88.59       90.51      2.25 o
   4   4   8       61.24       52.70      2.44 o
   5   4   8      257.56      255.11      4.78 o
   6   4   8        4.13        9.12      6.52 o
   7   4   8       28.14       37.15      9.71 o
   8   4   8        1.94        1.70      7.87 o
   0   5   8       81.32       77.74      2.24 o
   1   5   8      162.54      166.63      3.91 o
   2   5   8      285.10      295.10      4.55 o
   3   5   8       66.22       60.69      2.21 o
   4   5   8       58.72       58.20      3.03 o
   5   5   8       59.97       49.66      3.43 o
   6   5   8      137.22      130.98      7.76 o
   7   5   8       59.38       73.14     10.58 o
   8   5   8        3.14       11.61     11.33 o
   0   6   8       28.76       25.57      2.02 o
   1   6   8      154.54      150.42      3.01 o
   2   6   8      367.71      365.89      6.19 o
   3   6   8      152.27      145.37      4.28 o
   4   6   8      854.27      869.98     19.35 o
   5   6   8      281.77      308.83      9.08 o
   6   6   8       92.47      106.48     12.39 o
   0   7   8      225.03      220.23      4.78 o
   1   7   8       19.15       19.46      2.13 o
   2   7   8      439.14      452.61      7.17 o
   3   7   8       83.35       83.16      4.06 o
   4   7   8      264.27      264.06      6.83 o
   5   7   8      130.55      132.33      6.47 o
   6   7   8      290.12      283.50     16.67 o
   7   7   8        5.55       -4.96      9.68 o
   0   8   8      307.76      300.22      7.62 o
   1   8   8      265.46      271.86      4.72 o
   2   8   8       45.03       45.19      2.93 o
   3   8   8      571.28      599.19      9.04 o
   4   8   8      192.08      199.09      6.55 o
   5   8   8       60.59       59.61      8.03 o
   0   9   8       14.42       17.02      4.79 o
   1   9   8       13.03       14.89      2.62 o
   2   9   8       79.51       87.16      3.55 o
   3   9   8      272.60      290.10      6.75 o
   4   9   8      105.75      111.29      5.44 o
   5   9   8       49.56       44.02      6.17 o
   0  10   8       51.71       56.66      9.83 o
   1  10   8       81.73       73.08      3.91 o
   2  10   8       30.17       27.20      3.74 o
   3  10   8       62.61       44.40     11.55 o
   4  10   8        6.19       11.54      5.49 o
   5  10   8       13.97       14.44      5.66 o
   0  11   8       22.56       39.42      6.18 o
   1  11   8        1.45        3.43      6.97 o
   2  11   8       10.45       -9.99      9.99 o
   3  11   8        3.31        1.50      9.08 o
   4  11   8        4.12        9.95      4.69 o
   2  12   8        0.63       -1.31      6.55 o
   3  12   8       23.74       29.22     11.27 o
   1   0   9      657.36      682.43     10.37 o
   2   0   9     2909.23     2915.74     55.98 o
   3   0   9      108.05      102.10      5.35 o
   4   0   9        0.59        3.83      3.46 o
   5   0   9       55.30       56.17      5.14 o
   6   0   9       19.39       15.58      6.96 o
   7   0   9      187.55      187.48      8.72 o
   8   0   9      347.42      319.06     17.67 o
   9   0   9        2.40        8.08      7.30 o
   0   1   9       55.34       58.83      3.67 o
   1   1   9      283.47      290.63      4.85 o
   2   1   9      700.41      738.22     11.36 o
   3   1   9      390.42      405.13      7.70 o
   4   1   9      240.89      258.20      5.94 o
   5   1   9      241.39      222.24      5.90 o
   6   1   9      200.55      192.71      6.86 o
   7   1   9      147.00      138.88     10.43 o
   8   1   9       35.44       37.08      5.46 o
   9   1   9       32.91       42.52     11.74 o
   0   2   9      291.97      286.75      5.40 o
   1   2   9      291.38      315.63      3.99 o
   2   2   9       22.49       21.13      1.60 o
   3   2   9      456.45      469.95      8.20 o
   4   2   9      315.30      321.44      6.68 o
   5   2   9       39.99       39.43      2.54 o
   6   2   9       15.74       14.97      3.87 o
   7   2   9      163.83      156.02     12.36 o
   8   2   9      144.97      143.06     13.11 o
   9   2   9       44.81       34.40     11.80 o
   0   3   9     2952.55     3295.56     47.78 o
   1   3   9      610.56      611.10      8.32 o
   2   3   9     1453.59     1509.05     17.97 o
   3   3   9      521.16      550.20      9.23 o
   4   3   9      103.04       92.26      3.07 o
   5   3   9      650.49      675.60      9.39 o
   6   3   9      124.55      115.61      5.65 o
   7   3   9      106.30       97.65      7.18 o
   8   3   9      131.90      118.47     13.45 o
   0   4   9        5.20        3.13      1.82 o
   1   4   9      816.18      841.95     11.61 o
   2   4   9      600.81      618.03      8.28 o
   3   4   9      508.19      516.31      6.70 o
   4   4   9      775.19      782.53     10.23 o
   5   4   9       53.28       50.15      2.71 o
   6   4   9      338.12      317.50     11.10 o
   7   4   9       20.57       34.84      9.40 o
   8   4   9       50.37       41.94      7.16 o
   0   5   9      311.42      318.17      5.85 o
   1   5   9      129.94      124.04      3.25 o
   2   5   9     1244.59     1257.60     14.03 o
   3   5   9      214.50      220.71      4.79 o
   4   5   9      498.87      507.26      8.56 o
   5   5   9      148.93      143.50      5.65 o
   6   5   9       24.96       16.36      9.15 o
   7   5   9        0.84       15.95     10.30 o
   8   5   9       28.94       40.24     11.43 o
   0   6   9       31.55       27.69      1.69 o
   1   6   9      282.26      281.32      4.62 o
   2   6   9       96.23       88.33      3.43 o
   3   6   9      486.46      494.08      8.60 o
   4   6   9      236.16      242.35      6.51 o
   5   6   9      223.69      227.01      6.42 o
   6   6   9       31.14       26.97     10.27 o
   7   6   9        7.32       -1.75      9.55 o
   0   7   9      141.19      136.58      3.68 o
   1   7   9      385.12      374.55      6.90 o
   2   7   9        4.78        3.57      2.54 o
   3   7   9       48.99       51.80      3.52 o
   4   7   9      290.56      270.73      7.29 o
   5   7   9       73.73       70.63      5.78 o
   0   8   9      205.99      188.61      6.91 o
   1   8   9       28.10       24.22      3.97 o
   2   8   9      236.39      232.00      5.37 o
   3   8   9      708.60      714.96     12.54 o
   4   8   9      333.24      324.88      9.31 o
   5   8   9      127.08      115.78     10.27 o
   7   8   9       85.78       98.85      8.60 o
   0   9   9       56.72       44.91      4.28 o
   1   9   9       54.66       49.08      2.81 o
   2   9   9      141.67      143.81      4.70 o
   3   9   9      202.19      197.53      6.90 o
   4   9   9       38.12       42.12      3.84 o
   6   9   9       78.92       94.09     13.36 o
   0  10   9       36.79       46.17      4.11 o
   1  10   9       48.70       60.83      8.88 o
   2  10   9       27.84       22.22      4.63 o
   3  10   9       42.60       51.98      4.32 o
   4  10   9       14.93       11.51      5.30 o
   5  10   9        1.70       -6.49      6.49 o
   0  11   9       54.59       42.95     10.64 o
   1  11   9        6.41        0.46      5.11 o
   2  11   9       27.45       25.72     10.74 o
   3  11   9       51.38       42.05     10.55 o
   4  11   9       94.03      101.29     15.53 o
   1  12   9       91.00       84.10     11.99 o
   0   0  10        9.00        7.09      2.46 o
   1   0  10       81.83       70.86      3.10 o
   2   0  10      216.19      190.53     11.74 o
   3   0  10       46.94       39.44      6.38 o
   4   0  10        9.54       10.01      3.54 o
   5   0  10       23.27       26.05      4.57 o
   6   0  10      972.70      990.17     33.37 o
   7   0  10       11.53       15.95      7.49 o
   8   0  10       82.07       69.83     10.64 o
   9   0  10      130.16       87.34     12.55 o
   0   1  10     1169.43     1219.02     15.43 o
   1   1  10      948.88      980.98     11.73 o
   2   1  10      800.69      865.84     11.70 o
   3   1  10       64.31       63.93      3.17 o
   4   1  10       26.50       24.86      2.76 o
   5   1  10      134.56      135.73      5.53 o
   6   1  10      289.03      282.12      9.85 o
   7   1  10       49.90       50.50      5.53 o
   8   1  10        2.67       10.21      5.95 o
   9   1  10       34.57       52.72     12.05 o
   0   2  10      605.03      720.52     11.98 o
   1   2  10     1890.56     2011.48     21.65 o
   2   2  10      135.23      138.12      3.37 o
   3   2  10      136.37      151.17      4.66 o
   4   2  10       58.92       61.89      3.22 o
   5   2  10      372.08      381.97     11.40 o
   6   2  10      481.30      466.45     13.69 o
   7   2  10      136.65      117.23      7.45 o
   8   2  10       16.92        8.10      6.47 o
   9   2  10        2.39       16.36     10.86 o
   0   3  10      448.23      476.39      8.74 o
   1   3  10     2832.25     3044.43     32.09 o
   2   3  10      138.88      153.10      3.42 o
   3   3  10      125.97      119.22      4.47 o
   4   3  10       28.14       31.41      2.70 o
   5   3  10       59.59       58.44      2.90 o
   6   3  10      368.48      368.30      9.42 o
   7   3  10        5.99       11.39      9.05 o
   8   3  10       19.57       38.68     11.21 o
   0   4  10       26.30       33.45      2.35 o
   1   4  10       12.22       13.68      1.49 o
   2   4  10      116.93      133.38      3.53 o
   3   4  10      119.45      126.03      2.80 o
   4   4  10       95.22       87.93      2.81 o
   5   4  10      130.87      123.26      4.01 o
   6   4  10       13.45       17.67      8.93 o
   7   4  10       16.04       -1.37      9.18 o
   8   4  10       43.17       43.42     12.11 o
   0   5  10      102.28      107.67      2.90 o
   1   5  10      165.15      173.68      3.87 o
   2   5  10      498.00      508.38      7.47 o
   3   5  10       57.82       47.66      2.52 o
   4   5  10        6.82        3.21      2.51 o
   5   5  10       53.28       52.18      3.86 o
   6   5  10       18.39       20.95      7.93 o
   7   5  10       71.17       71.07      6.60 o
   8   5  10       13.00       14.30     11.77 o
   0   6  10      404.53      392.41     10.29 o
   1   6  10      668.55      658.18      8.46 o
   2   6  10      463.68      453.60      7.58 o
   3   6  10      447.92      435.06      8.00 o
   4   6  10      119.82      115.26      4.77 o
   5   6  10       37.15       37.45      4.27 o
   6   6  10       56.65       56.13     11.64 o
   7   6  10       83.57      109.41     11.08 o
   0   7  10      436.03      441.71     18.51 o
   1   7  10      970.44      939.79     13.48 o
   2   7  10      342.93      339.29      7.45 o
   3   7  10      125.86      137.05      5.78 o
   4   7  10       75.73       66.12      6.96 o
   5   7  10      124.83      123.32      7.49 o
   0   8  10      333.06      325.84      9.42 o
   1   8  10      420.19      413.58      7.58 o
   2   8  10      292.19      286.88      6.79 o
   3   8  10       12.37       21.23      4.20 o
   4   8  10       16.09       19.56     13.47 o
   5   8  10        7.18        3.25      7.84 o
   0   9  10        2.24        5.03      5.40 o
   1   9  10        5.74        6.57      2.57 o
   2   9  10       16.88       13.75      3.21 o
   3   9  10      209.57      226.24      5.78 o
   4   9  10       18.82        1.87      7.63 o
   5   9  10       28.75       31.56      9.33 o
   6   9  10        3.56       -0.51      6.81 o
   0  10  10        9.82        6.88      3.14 o
   1  10  10       74.55       60.85      5.04 o
   2  10  10        5.00       -2.31      9.30 o
   3  10  10       19.34       17.65      5.25 o
   4  10  10       28.86       48.25      6.54 o
   5  10  10       16.08       19.41      6.41 o
   0  11  10       29.92       41.58     10.49 o
   1  11  10       16.76       24.21     10.35 o
   2  11  10       25.37       25.36      9.15 o
   3  11  10       24.58       24.67      8.85 o
   4  11  10       22.80       19.39      8.02 o
   1  12  10       44.64       61.81     12.49 o
   2  12  10       20.98       30.97     12.21 o
   1   0  11       93.08       97.93      3.69 o
   2   0  11      272.12      272.43     11.67 o
   3   0  11      279.12      335.11     10.35 o
   4   0  11       14.92       12.49      5.62 o
   5   0  11      136.11      139.72     10.02 o
   6   0  11      128.78      120.37     10.46 o
   7   0  11        3.33        2.06      7.34 o
   8   0  11       29.50       26.44      9.99 o
   0   1  11     1011.75     1070.78     15.72 o
   1   1  11     1460.09     1539.67     19.57 o
   2   1  11     1359.37     1373.35     22.00 o
   3   1  11       53.49       58.28      2.98 o
   4   1  11        4.21        4.02      2.50 o
   5   1  11       91.16       89.56      4.62 o
   6   1  11       89.21       74.02      4.78 o
   7   1  11       71.72       70.59     12.86 o
   8   1  11       70.36       59.44      6.01 o
   0   2  11       29.76       31.82      2.03 o
   1   2  11      349.33      396.59      5.36 o
   2   2  11       76.73       84.00      2.45 o
   3   2  11     1392.64     1510.20     27.83 o
   4   2  11        0.99        5.65      2.30 o
   5   2  11      230.35      228.75      6.24 o
   6   2  11      243.44      217.01      9.11 o
   7   2  11        1.52       -2.37      5.18 o
   8   2  11       76.51      105.01     12.67 o
   0   3  11      110.29      120.07      3.49 o
   1   3  11      112.14      108.15      3.31 o
   2   3  11      196.06      188.39      4.10 o
   3   3  11       63.37       61.92      2.97 o
   4   3  11       61.55       73.16      3.48 o
   5   3  11       58.11       58.02      2.98 o
   6   3  11       30.01       27.46      3.94 o
   7   3  11       56.55       58.00     10.49 o
   8   3  11       33.83       16.51      8.46 o
   0   4  11        3.47        3.53      1.99 o
   1   4  11      321.34      311.69      4.98 o
   2   4  11       13.79       15.92      1.78 o
   3   4  11      143.61      134.32      3.79 o
   4   4  11        8.23        6.65      2.02 o
   5   4  11       36.18       30.81      2.95 o
   6   4  11       25.01       25.72      9.30 o
   7   4  11       16.91        4.31      6.37 o
   8   4  11       27.71       20.29      8.77 o
   0   5  11      154.90      155.29      3.78 o
   1   5  11       92.16       80.95      2.64 o
   2   5  11       20.55       23.55      2.36 o
   3   5  11      158.73      156.39      4.07 o
   4   5  11      126.14      132.03      4.78 o
   5   5  11       47.18       48.17      4.14 o
   6   5  11       48.50       49.50     13.03 o
   7   5  11        9.39       17.63      6.59 o
   8   5  11       46.34       45.79     10.05 o
   0   6  11      336.38      316.08      7.58 o
   1   6  11     1156.61     1094.81     15.00 o
   2   6  11      753.30      719.95     11.08 o
   3   6  11       83.67       71.85      4.46 o
   4   6  11       99.35      111.53      5.65 o
   5   6  11        2.69       -1.12      4.17 o
   6   6  11      117.36      110.88     13.39 o
   7   6  11       40.73       46.04      9.58 o
   0   7  11      220.25      214.33      8.21 o
   1   7  11      205.04      211.36      5.79 o
   2   7  11      612.29      602.49      9.94 o
   3   7  11      212.44      216.96      6.27 o
   4   7  11      719.23      739.02     15.82 o
   5   7  11       28.79       28.58      5.53 o
   7   7  11        9.98       12.04      6.92 o
   0   8  11       34.86       38.56      4.64 o
   1   8  11       15.65       10.74      3.24 o
   2   8  11      127.23      147.37      4.94 o
   3   8  11       95.17       88.98      5.52 o
   4   8  11        0.21        0.52      5.62 o
   5   8  11       99.90      116.53     14.48 o
   6   8  11       30.78       41.83     13.27 o
   0   9  11        9.78       10.27      4.74 o
   1   9  11      208.62      200.51      5.03 o
   2   9  11      128.75      140.03      7.27 o
   3   9  11       15.32       12.88      3.46 o
   4   9  11       41.59       45.95      5.09 o
   5   9  11       66.43       67.83      7.09 o
   0  10  11       70.47       68.46      6.75 o
   1  10  11       17.09       17.13      4.06 o
   2  10  11       32.64       35.17      4.52 o
   3  10  11       27.53       38.88      4.99 o
   4  10  11        8.63       11.34      4.95 o
   5  10  11       39.79       52.47     12.80 o
   0  11  11        2.62       -9.71      9.71 o
   1  11  11       52.72       60.61      9.57 o
   2  11  11       36.61       46.81      7.66 o
   3  11  11       51.22       53.69     14.64 o
   0  12  11        4.30       14.17     10.77 o
   1  12  11        0.72      -11.46     11.46 o
   0   0  12      206.67      219.29      7.21 o
   1   0  12       15.47       22.23      2.85 o
   2   0  12      100.59      114.47      5.60 o
   3   0  12      747.36      743.77     17.71 o
   4   0  12       13.63       16.95      6.12 o
   5   0  12      152.04      155.14     10.55 o
   6   0  12      607.29      616.21     22.82 o
   7   0  12       80.62       67.49      9.30 o
   8   0  12      246.60      245.61     16.05 o
   0   1  12      827.69      878.61     13.60 o
   1   1  12      714.84      744.61     10.51 o
   2   1  12      623.54      638.89     10.70 o
   3   1  12      183.06      171.35      4.71 o
   4   1  12       62.09       64.85      3.73 o
   5   1  12      210.25      220.29      6.22 o
   6   1  12       57.08       52.20      5.63 o
   7   1  12       27.90       25.31      4.24 o
   8   1  12        6.71        3.16      5.23 o
   0   2  12       20.05       18.87      3.25 o
   1   2  12      121.73      119.08      2.84 o
   2   2  12      389.09      410.57      6.88 o
   3   2  12      467.88      481.39      8.95 o
   4   2  12      111.00      119.85      4.38 o
   5   2  12      220.55      223.07      7.43 o
   6   2  12      327.05      327.20      9.17 o
   7   2  12       66.95       50.20     10.52 o
   8   2  12       96.81      106.82     10.96 o
   0   3  12      225.39      238.61      5.35 o
   1   3  12      364.32      357.82      5.04 o
   2   3  12        0.12        0.32      2.41 o
   3   3  12      124.51      130.59      4.17 o
   4   3  12      435.69      459.93      8.83 o
   5   3  12      214.32      205.33      6.19 o
   6   3  12       20.57       10.68      8.55 o
   7   3  12       39.53       34.40      9.52 o
   8   3  12        0.68       16.23     10.11 o
   0   4  12      139.13      147.20      3.99 o
   1   4  12      563.62      604.20      8.40 o
   2   4  12      513.33      519.88      8.61 o
   3   4  12      320.98      335.51      7.32 o
   4   4  12      194.75      186.85      9.56 o
   5   4  12      128.06      126.12      4.66 o
   6   4  12      150.74      146.51     12.21 o
   7   4  12       58.17       60.43      6.76 o
   8   4  12       19.33       11.27     11.86 o
   0   5  12     2373.28     2343.77     36.46 o
   1   5  12      312.18      306.59      5.55 o
   2   5  12        1.05        2.87      2.06 o
   3   5  12      169.71      166.99      4.26 o
   4   5  12      500.27      518.43     10.42 o
   5   5  12      215.11      202.00      6.16 o
   6   5  12       59.63       68.43      6.75 o
   7   5  12       88.63       88.53      7.75 o
   0   6  12       97.87       94.78      4.00 o
   1   6  12      124.90      123.26      3.79 o
   2   6  12      168.78      175.12      4.93 o
   3   6  12     1122.38     1172.39     21.62 o
   4   6  12       18.18       14.39      4.97 o
   5   6  12      249.28      260.09      7.15 o
   6   6  12       23.41       32.36      6.95 o
   7   6  12       17.18       -1.50      8.87 o
   0   7  12      122.82      117.72      5.98 o
   1   7  12       76.95       76.26      3.69 o
   2   7  12       62.65       60.90      4.01 o
   3   7  12       81.59       77.66      3.92 o
   4   7  12      142.78      142.42      6.76 o
   5   7  12        8.94        3.66      4.92 o
   6   7  12       54.51       65.49     13.14 o
   7   7  12       15.58       31.28      7.53 o
   0   8  12       33.40       31.49      4.65 o
   1   8  12       56.69       61.04      3.44 o
   2   8  12       13.11        7.86      3.10 o
   3   8  12       17.27       14.16      5.05 o
   4   8  12      173.93      179.56      7.49 o
   5   8  12      294.85      296.58     18.71 o
   6   8  12      102.66       86.37     12.49 o
   0   9  12      293.29      304.40      9.90 o
   1   9  12       46.10       45.15      3.53 o
   2   9  12       29.75       26.30      3.48 o
   3   9  12       14.53       29.48      4.55 o
   4   9  12       12.44        5.05      5.24 o
   5   9  12        6.76       -1.05      7.41 o
   0  10  12        1.33        4.20      4.03 o
   1  10  12       32.89       36.35      3.75 o
   2  10  12        6.50        4.12      3.78 o
   3  10  12        8.33      -11.89     11.89 o
   4  10  12       13.27        7.58      5.25 o
   0  11  12        4.86        9.99      9.96 o
   1  11  12        8.93       10.97      5.54 o
   2  11  12      140.09      155.67     10.02 o
   3  11  12       28.64       20.16      5.32 o
   0  12  12      202.91      214.52     16.58 o
   1   0  13       50.70       52.19      3.56 o
   2   0  13      419.91      409.64     11.12 o
   3   0  13      273.84      269.48      9.01 o
   4   0  13       12.01        8.74      8.97 o
   5   0  13      162.46      149.90      7.49 o
   6   0  13        4.11        1.45      6.56 o
   7   0  13       27.63       29.62      7.90 o
   8   0  13       16.58       20.26      7.15 o
   0   1  13      141.09      159.24      4.53 o
   1   1  13       15.08       28.65      2.42 o
   2   1  13      968.38     1016.98     16.87 o
   3   1  13      186.40      194.31      5.48 o
   4   1  13      127.50      129.65      4.73 o
   5   1  13      319.26      310.71      7.54 o
   6   1  13       26.63       31.64      4.53 o
   7   1  13       27.88       24.16      4.33 o
   8   1  13       56.68       42.99      7.35 o
   0   2  13       60.90       64.24      3.87 o
   1   2  13      234.88      257.36      4.78 o
   2   2  13      287.02      299.95      5.69 o
   3   2  13      151.49      155.37      4.73 o
   4   2  13      202.10      203.82      5.86 o
   5   2  13      511.65      522.06     10.35 o
   6   2  13       91.22       90.36      5.50 o
   7   2  13       29.62       28.47      9.61 o
   8   2  13       60.79       56.13     11.64 o
   0   3  13      323.97      342.98      8.29 o
   1   3  13     1105.60     1181.53     13.48 o
   2   3  13      734.62      774.61     12.06 o
   3   3  13      427.47      455.31      8.58 o
   4   3  13      360.21      364.98      8.01 o
   5   3  13       62.08       68.99      4.87 o
   6   3  13        7.95        3.07      4.56 o
   7   3  13        4.66       13.64      8.99 o
   8   3  13        0.27        7.21     10.43 o
   0   4  13       39.16       39.54      3.07 o
   1   4  13       54.13       53.81      2.52 o
   2   4  13       63.13       60.07      3.33 o
   3   4  13      235.60      238.70      5.52 o
   4   4  13      104.18      108.53      4.60 o
   5   4  13       32.64       43.44      3.23 o
   6   4  13       16.34       10.92      6.20 o
   7   4  13       39.51       43.54     12.38 o
   8   4  13       36.68       44.90      7.34 o
   0   5  13        6.37        7.64      4.06 o
   1   5  13       46.49       48.37      3.03 o
   2   5  13      216.96      209.81      5.51 o
   3   5  13       42.86       43.73      3.09 o
   4   5  13       44.74       38.49      3.98 o
   5   5  13      129.24      131.83      5.37 o
   6   5  13       30.28       29.50      6.12 o
   7   5  13       65.65       77.54      8.45 o
   0   6  13        3.52        5.82      3.43 o
   1   6  13      163.65      164.14      4.04 o
   2   6  13      399.62      388.62      7.80 o
   3   6  13      343.96      321.25      9.18 o
   4   6  13      364.17      356.61      8.65 o
   5   6  13      256.01      240.54      7.07 o
   6   6  13       35.21       40.38      6.95 o
   7   6  13       16.50        8.66      6.94 o
   0   7  13      942.49      985.15     18.94 o
   1   7  13      649.18      687.78     10.27 o
   2   7  13       27.68       24.26      4.15 o
   3   7  13      444.32      415.82      7.44 o
   4   7  13       19.45       24.05      4.89 o
   5   7  13      142.08      145.41      9.51 o
   7   7  13       42.81       33.59     10.24 o
   0   8  13      110.06      105.30      6.43 o
   1   8  13      163.44      155.95      4.95 o
   2   8  13      231.90      225.63      5.92 o
   3   8  13       68.54       67.84      4.65 o
   4   8  13      157.19      156.96      7.73 o
   5   8  13      110.97      121.39     11.52 o
   6   8  13       31.38       26.63      9.12 o
   0   9  13       29.04       33.07     10.32 o
   1   9  13        1.15        4.22      2.76 o
   2   9  13       62.97       60.02      3.81 o
   3   9  13       10.11       10.34      5.36 o
   4   9  13       33.08       38.19      4.40 o
   5   9  13       34.43       35.65      5.80 o
   0  10  13      225.94      241.21      9.43 o
   1  10  13       21.24       24.10      4.62 o
   2  10  13       20.18       23.36      3.43 o
   3  10  13       18.88       14.30     12.30 o
   4  10  13       94.97      109.52      7.17 o
   0  11  13       31.35       25.53      9.12 o
   1  11  13       59.20       67.07      6.43 o
   2  11  13       24.34        4.69      4.76 o
   3  11  13       11.59       12.59      4.89 o
   0   0  14     1000.57     1021.49     21.95 o
   1   0  14      749.65      692.39     11.48 o
   2   0  14       61.14       70.55      5.34 o
   3   0  14       64.42       65.42      4.75 o
   4   0  14        0.75        2.37      4.57 o
   5   0  14        4.54        6.90      4.64 o
   6   0  14       35.09       27.91      6.82 o
   7   0  14       38.93       44.83      8.27 o
   8   0  14        0.29       -7.66      7.66 o
   0   1  14      163.08      166.64      4.64 o
   1   1  14      196.17      201.21      4.01 o
   2   1  14      366.47      379.66      7.64 o
   3   1  14      280.14      283.97      6.61 o
   4   1  14       30.52       36.36      3.45 o
   5   1  14      101.57       97.89      4.82 o
   6   1  14      258.79      269.34     11.83 o
   7   1  14       33.92       26.09      5.77 o
   8   1  14       63.62       68.68     11.71 o
   0   2  14        2.25       10.41      2.52 o
   1   2  14      855.89      916.49     11.83 o
   2   2  14      295.35      317.64      6.02 o
   3   2  14      471.78      467.64      8.83 o
   4   2  14      363.20      342.68      7.61 o
   5   2  14       52.39       62.09      5.52 o
   6   2  14      214.00      193.21      9.06 o
   7   2  14       24.29       40.67     10.36 o
   8   2  14       53.06       47.73     11.71 o
   0   3  14       80.35       91.27      4.90 o
   1   3  14       53.68       52.98      2.50 o
   2   3  14       66.76       67.12      4.25 o
   3   3  14      501.83      476.00      8.98 o
   4   3  14       70.68       72.87      4.03 o
   5   3  14      165.90      173.78      8.28 o
   6   3  14       32.96       37.80      9.77 o
   7   3  14        0.23       15.04      6.97 o
   8   3  14       21.01       16.32      7.82 o
   0   4  14        3.68        1.12      3.23 o
   1   4  14      177.34      173.93      3.74 o
   2   4  14      111.57      111.35      3.22 o
   3   4  14       54.71       52.09      3.49 o
   4   4  14       64.03       58.47      4.57 o
   5   4  14      115.45      110.25      4.91 o
   6   4  14        4.08       10.93      9.68 o
   7   4  14       41.03       40.89     11.52 o
   0   5  14      250.56      252.49      9.13 o
   1   5  14      200.55      197.68      4.59 o
   2   5  14      159.57      155.92      4.66 o
   3   5  14        4.46        3.13      2.78 o
   4   5  14      109.30      105.26      4.90 o
   5   5  14       88.01       91.90      5.08 o
   6   5  14        6.69        6.96      5.39 o
   7   5  14       43.27       44.00      6.72 o
   0   6  14      225.20      217.71      7.14 o
   1   6  14      340.06      333.21      6.44 o
   2   6  14      820.96      856.99     12.23 o
   3   6  14      205.82      209.04      5.23 o
   4   6  14      245.88      241.91      7.22 o
   5   6  14      132.80      117.92      5.52 o
   6   6  14       51.18       60.49     10.21 o
   7   6  14       40.98       42.53      9.71 o
   0   7  14     1434.27     1343.41     24.61 o
   1   7  14      605.37      598.95     10.38 o
   2   7  14      753.12      735.75     11.10 o
   3   7  14       20.65       31.82      3.08 o
   4   7  14       92.17      102.19      6.96 o
   5   7  14      229.02      243.10      7.63 o
   6   7  14       38.19       48.74     11.50 o
   0   8  14       36.38       30.34      7.65 o
   1   8  14      416.48      407.18      8.12 o
   2   8  14        1.98        0.40      3.63 o
   3   8  14       93.75       89.73      4.47 o
   4   8  14       11.35       14.43      4.06 o
   5   8  14       10.90       13.80      4.97 o
   6   8  14        6.75       -2.42      7.01 o
   0   9  14       28.57       34.84      6.93 o
   1   9  14       13.79       14.49      4.43 o
   2   9  14       23.20       31.27      3.73 o
   3   9  14      112.82      117.63      5.87 o
   4   9  14       24.35       27.67      5.41 o
   5   9  14       29.65       40.43      5.26 o
   0  10  14       29.09       31.59      4.75 o
   1  10  14       45.93       59.14      4.27 o
   2  10  14       16.87       23.64      3.83 o
   3  10  14        7.27       11.86     10.48 o
   4  10  14        9.26        7.50      5.25 o
   0  11  14       22.12       35.87     11.64 o
   1  11  14      301.23      354.86     11.77 o
   2  11  14       18.26       27.95      6.36 o
   1   0  15      254.72      273.86      6.32 o
   2   0  15      323.85      338.82     10.34 o
   3   0  15       12.75       17.31      4.49 o
   4   0  15      402.83      387.14     20.84 o
   5   0  15       17.91       16.03     12.89 o
   6   0  15       13.93       18.83     10.18 o
   7   0  15       25.19       29.32      6.46 o
   8   0  15       13.15        1.72     10.58 o
   0   1  15      341.43      350.49      7.28 o
   1   1  15      254.05      251.59      4.60 o
   2   1  15       83.18       84.14      4.07 o
   3   1  15      196.57      195.51      5.96 o
   4   1  15      102.48       94.68      4.52 o
   5   1  15      112.61      117.82      5.30 o
   6   1  15      168.00      182.08      6.52 o
   7   1  15       76.01       72.40      6.44 o
   8   1  15       83.83       80.23     11.39 o
   0   2  15       64.16       70.21      3.64 o
   1   2  15      150.56      147.78      3.63 o
   2   2  15       53.22       55.31      3.01 o
   3   2  15      244.03      264.31      6.56 o
   4   2  15      293.90      285.03      8.69 o
   5   2  15      160.88      175.01      6.04 o
   6   2  15       94.61      115.14      9.54 o
   7   2  15        5.72        5.22      4.97 o
   8   2  15        7.26        2.42      7.48 o
   0   3  15        3.49        1.62      3.20 o
   1   3  15      441.45      436.67      6.46 o
   2   3  15      107.12      103.24      3.67 o
   3   3  15      663.28      643.03     11.24 o
   4   3  15      102.46       93.56      4.37 o
   5   3  15      148.85      149.64      6.72 o
   6   3  15      327.25      343.51     10.68 o
   7   3  15       12.12       19.19     13.78 o
   8   3  15       34.05       29.96      8.37 o
   0   4  15      270.02      264.25      7.70 o
   1   4  15        8.46        6.17      3.32 o
   2   4  15      292.45      285.50      5.28 o
   3   4  15      137.43      145.83      6.12 o
   4   4  15       53.95       55.57      4.63 o
   5   4  15       25.40       23.79      4.37 o
   6   4  15       17.26       20.96     12.75 o
   7   4  15       89.11       97.55     13.27 o
   0   5  15       12.43       12.36      5.81 o
   1   5  15      236.89      235.45      5.08 o
   2   5  15      196.91      181.52      5.05 o
   3   5  15        8.97       21.04      4.36 o
   4   5  15       39.13       49.33      4.14 o
   5   5  15       12.35        8.72      3.70 o
   6   5  15       24.34       26.85      9.69 o
   0   6  15       14.46       17.94      7.84 o
   1   6  15      122.91      126.15      4.36 o
   2   6  15       87.38       91.71      4.01 o
   3   6  15      106.20      115.25      4.38 o
   4   6  15       20.46       27.58      4.31 o
   5   6  15       30.66       29.53      5.11 o
   6   6  15       12.99        7.82      7.16 o
   7   6  15       75.79       80.19     12.08 o
   0   7  15       98.28       90.45      5.60 o
   1   7  15      192.85      194.18      5.69 o
   2   7  15      305.71      292.82      6.45 o
   3   7  15       72.15       68.17      3.75 o
   4   7  15      268.98      259.67      7.80 o
   5   7  15       21.95       14.45      7.93 o
   6   7  15       44.71       43.76      8.27 o
   0   8  15        0.22        6.15      4.36 o
   1   8  15       36.91       30.46      3.70 o
   2   8  15       89.83       95.38      4.53 o
   3   8  15       67.79       65.67      4.24 o
   4   8  15        9.97       13.33      3.89 o
   5   8  15       19.24       28.62      6.01 o
   0   9  15       23.87       14.41      4.24 o
   1   9  15        9.21        6.32      3.06 o
   2   9  15        2.11        2.85      3.21 o
   3   9  15       15.57       19.77      5.88 o
   4   9  15       46.81       48.04      6.42 o
   5   9  15        6.10        8.90      4.92 o
   0  10  15        0.00        6.40      4.56 o
   1  10  15        9.10        9.00      4.22 o
   2  10  15        0.64       -0.40      4.21 o
   3  10  15        9.69        6.71      5.47 o
   0  11  15       88.83      108.71      9.34 o
   1  11  15       15.86       40.24     11.43 o
   2  11  15      129.79      155.77      6.88 o
   0   0  16      282.91      269.46      9.40 o
   1   0  16       10.21       14.80      3.10 o
   2   0  16       34.82       24.00      4.14 o
   3   0  16      206.48      221.92      8.74 o
   4   0  16       19.15       22.10      7.65 o
   5   0  16      332.17      328.49     16.97 o
   6   0  16        6.36        1.13      5.77 o
   7   0  16        0.05       -4.66      6.16 o
   8   0  16        0.01        0.69      9.83 o
   0   1  16      183.79      177.35     10.12 o
   1   1  16       18.31       29.96      2.54 o
   2   1  16      807.26      820.43     13.65 o
   3   1  16      397.30      397.19      8.24 o
   4   1  16       58.74       62.24      5.00 o
   5   1  16       74.52       78.69      4.81 o
   6   1  16      162.55      151.67      6.29 o
   7   1  16       77.82       79.78      6.88 o
   8   1  16       65.79       61.40      7.60 o
   0   2  16      581.31      565.51     10.36 o
   1   2  16      568.81      579.47      7.91 o
   2   2  16       12.41       22.86      3.28 o
   3   2  16       94.62       95.11      7.71 o
   4   2  16      252.67      272.98      7.15 o
   5   2  16      351.63      353.98      8.49 o
   6   2  16       54.60       56.53      6.09 o
   7   2  16       29.57       27.65      6.61 o
   0   3  16      414.69      423.97     10.08 o
   1   3  16      252.65      251.04      5.22 o
   2   3  16       22.06       18.27      2.84 o
   3   3  16      187.19      193.63      5.87 o
   4   3  16       66.57       61.58      5.26 o
   5   3  16       40.97       38.10      5.31 o
   6   3  16        8.62        4.61     16.61 o
   7   3  16        8.58       10.93      8.77 o
   0   4  16       75.52       72.17      4.90 o
   1   4  16        3.66        2.01      2.84 o
   2   4  16       21.23       22.87      3.34 o
   3   4  16        3.29        6.81      3.74 o
   4   4  16        3.63        0.95      4.85 o
   5   4  16        4.68        4.87      4.25 o
   6   4  16       18.95       20.12      7.19 o
   7   4  16       42.00       24.63      7.92 o
   0   5  16       75.47       79.31      5.07 o
   1   5  16       96.81       86.55      3.60 o
   2   5  16      458.59      455.73      9.76 o
   3   5  16       51.53       52.86      4.89 o
   4   5  16      133.27      139.71      5.68 o
   5   5  16       51.93       59.34      5.31 o
   6   5  16       19.05       29.10      7.51 o
   7   5  16       10.12       15.11      7.44 o
   0   6  16      284.84      258.79      8.38 o
   1   6  16       76.90       79.90      3.88 o
   2   6  16      100.10       98.48      4.23 o
   3   6  16      121.21      120.93      6.87 o
   4   6  16      430.97      435.39     10.15 o
   5   6  16      173.13      191.87      6.96 o
   6   6  16       68.36       63.48      8.56 o
   0   7  16      140.42      130.29      6.51 o
   1   7  16      160.39      169.48      5.02 o
   2   7  16      133.26      130.82      4.62 o
   3   7  16       48.83       52.16      4.25 o
   4   7  16       30.04       37.81      4.72 o
   5   7  16       71.32       77.73      5.31 o
   6   7  16        5.71        1.63      7.59 o
   0   8  16       15.21       16.68      5.12 o
   1   8  16       14.49       15.53      4.31 o
   2   8  16       27.08       29.42      4.21 o
   3   8  16       54.88       60.54      6.21 o
   4   8  16        5.60       13.45      4.80 o
   5   8  16        5.65        6.56      5.00 o
   0   9  16        1.00       -0.07      4.44 o
   1   9  16       27.53       34.76      3.67 o
   2   9  16        0.30       -1.42      3.27 o
   3   9  16        3.84       10.53      5.71 o
   4   9  16       46.13       53.98      5.54 o
   0  10  16       17.71       16.45      5.76 o
   1  10  16       13.35       15.46      3.83 o
   2  10  16       56.07       67.57      4.70 o
   3  10  16       25.21       27.98      6.62 o
   0  11  16      155.51      193.82     16.73 o
   1   0  17       11.20        5.93      5.03 o
   2   0  17       16.49       18.69      6.51 o
   3   0  17       96.12       83.28     12.41 o
   4   0  17      205.55      205.31      9.12 o
   5   0  17      350.79      359.25     12.54 o
   6   0  17      137.68      149.06     12.95 o
   7   0  17        4.89       -1.81      6.37 o
   0   1  17      482.13      519.34      9.92 o
   1   1  17      212.37      209.83      4.88 o
   2   1  17      335.58      334.31      9.40 o
   3   1  17      541.97      555.58     10.71 o
   4   1  17      310.40      294.47      7.57 o
   5   1  17       48.88       45.82      4.29 o
   6   1  17       60.82       57.26      4.95 o
   7   1  17        3.26        4.89      5.27 o
   0   2  17     2896.56     2781.93     38.64 o
   1   2  17      168.68      176.88      5.17 o
   2   2  17     1459.79     1437.55     20.66 o
   3   2  17       11.79       16.63      4.10 o
   4   2  17      180.98      166.95      5.79 o
   5   2  17       57.86       51.42      5.18 o
   6   2  17       27.90       19.20      5.07 o
   7   2  17        9.95        4.95      6.91 o
   0   3  17      300.73      283.96     10.25 o
   1   3  17      350.42      319.96      5.65 o
   2   3  17      178.98      168.95      4.36 o
   3   3  17      159.18      147.21      4.99 o
   4   3  17       42.78       46.46      4.84 o
   5   3  17       26.88       27.22      5.36 o
   6   3  17       79.40       84.51      8.00 o
   7   3  17        4.03        3.94      7.53 o
   0   4  17       39.96       36.76      4.10 o
   1   4  17        7.68        3.52      2.84 o
   2   4  17       20.41       15.70      4.08 o
   3   4  17       30.23       35.22      5.39 o
   4   4  17        8.20       11.13      5.92 o
   5   4  17       45.31       56.77      7.75 o
   6   4  17       26.89       26.40      7.35 o
   7   4  17       45.50       55.86      7.15 o
   0   5  17       52.63       53.06      4.76 o
   1   5  17      290.50      300.43      6.21 o
   2   5  17       28.32       32.01      6.02 o
   3   5  17      152.60      144.18      5.91 o
   4   5  17       78.38       71.19      6.94 o
   5   5  17       40.40       39.01      4.54 o
   6   5  17       17.86       18.86      6.50 o
   0   6  17       26.88       30.84      5.41 o
   1   6  17      486.15      446.17      8.14 o
   2   6  17      288.45      272.86      7.18 o
   3   6  17      141.78      143.04      4.75 o
   4   6  17       29.21       25.04      4.65 o
   5   6  17       84.78       87.31      5.55 o
   6   6  17       21.38       31.78     10.15 o
   0   7  17       69.67       66.89      6.37 o
   1   7  17       13.01       21.02      3.95 o
   2   7  17      116.57      115.22      4.57 o
   3   7  17      111.65      121.19      4.77 o
   4   7  17       36.75       34.48      4.28 o
   5   7  17       37.60       55.37      5.28 o
   0   8  17      109.11      113.25      6.60 o
   1   8  17      134.17      122.00      4.94 o
   2   8  17       58.39       54.12      4.03 o
   3   8  17       61.25       62.24      4.21 o
   4   8  17       31.91       39.80      6.03 o
   5   8  17       11.97       17.83      5.36 o
   0   9  17       32.38       33.74      5.30 o
   1   9  17       13.41       15.37      3.51 o
   2   9  17       17.57       17.83      3.72 o
   3   9  17        2.54       10.17      3.79 o
   4   9  17       42.97       54.03      5.39 o
   0  10  17        1.20       -1.50      5.24 o
   1  10  17       29.44       38.32      5.14 o
   2  10  17       86.41       91.42      4.84 o
   0   0  18      221.88      213.45      8.20 o
   1   0  18      464.43      477.48      9.32 o
   2   0  18        0.02        3.31      4.38 o
   3   0  18      293.47      282.89     10.28 o
   4   0  18       34.24       46.70      8.24 o
   5   0  18       18.78       30.72      7.73 o
   6   0  18       17.27       21.03      8.82 o
   7   0  18        4.96        6.21     10.11 o
   0   1  18        5.81        7.88      3.62 o
   1   1  18      182.07      177.78      5.45 o
   2   1  18      260.60      270.20      6.17 o
   3   1  18      233.86      222.86      7.02 o
   4   1  18      485.09      472.07      9.88 o
   5   1  18       30.62       23.57      5.19 o
   6   1  18      112.07      122.69      7.00 o
   7   1  18      101.07      100.36      7.44 o
   0   2  18      368.95      379.33      8.56 o
   1   2  18      748.26      737.09      9.87 o
   2   2  18      371.10      343.80      6.53 o
   3   2  18      407.75      423.30      8.93 o
   4   2  18      448.43      439.47     10.63 o
   5   2  18       32.71       41.05      6.38 o
   6   2  18       58.42       54.82      6.72 o
   7   2  18        4.19        3.36      8.51 o
   0   3  18       36.69       43.60      4.08 o
   1   3  18      175.21      155.10      4.03 o
   2   3  18      287.89      274.11      5.65 o
   3   3  18       23.13       26.79      6.18 o
   4   3  18      368.45      326.90      9.68 o
   5   3  18       20.18       18.15      4.29 o
   6   3  18        9.02        7.71      7.08 o
   7   3  18       31.35       28.84     11.96 o
   0   4  18        3.39        5.10      4.18 o
   1   4  18       53.79       48.91      3.57 o
   2   4  18       29.16       29.88      3.94 o
   3   4  18      148.57      138.03      5.72 o
   4   4  18      128.37      113.08      8.20 o
   5   4  18       62.21       69.73      7.69 o
   6   4  18       74.38       56.47     10.61 o
   7   4  18      143.30      140.12     11.00 o
   0   5  18        0.26        7.84     13.97 o
   1   5  18       31.82       32.79      3.65 o
   2   5  18      161.32      160.92      5.52 o
   3   5  18       30.38       17.66      3.43 o
   4   5  18       49.39       49.79      6.18 o
   5   5  18       39.36       44.86      6.11 o
   6   5  18       20.96       14.17      7.84 o
   0   6  18        1.35       -0.72      5.30 o
   1   6  18       48.19       35.82      4.14 o
   2   6  18       57.45       52.80      3.59 o
   3   6  18       22.50       19.08      3.88 o
   4   6  18      144.73      146.76      5.72 o
   5   6  18       65.16       70.42      5.21 o
   6   6  18       81.66       74.91      8.85 o
   0   7  18      161.29      133.43      7.02 o
   1   7  18      107.41       93.86      4.49 o
   2   7  18      272.82      247.94      6.99 o
   3   7  18       11.06       18.50      3.80 o
   4   7  18       70.55       71.74      4.69 o
   5   7  18        3.43        2.55      5.39 o
   0   8  18        1.46       11.55      5.78 o
   1   8  18       30.81       35.63      3.86 o
   2   8  18       15.64       21.79      4.45 o
   3   8  18       46.12       56.05      5.17 o
   4   8  18        9.04       14.79      4.79 o
   0   9  18        7.44        5.33      9.22 o
   1   9  18       12.62        8.37      5.47 o
   2   9  18       34.49       38.33      4.09 o
   3   9  18       42.18       38.66      4.38 o
   0  10  18        3.59        5.71      9.53 o
   1  10  18       25.58       26.66      4.48 o
   2  10  18       16.33       18.51      6.01 o
   1   0  19      422.68      407.04      8.78 o
   2   0  19      716.45      695.58     14.86 o
   3   0  19        6.88        8.79      6.57 o
   4   0  19       47.00       46.78      6.32 o
   5   0  19       15.49       15.11      6.30 o
   6   0  19       30.07       38.68      9.24 o
   7   0  19       46.60       54.04      9.86 o
   0   1  19      591.62      595.59     11.16 o
   1   1  19       86.97       83.10      3.67 o
   2   1  19      226.80      229.02      5.58 o
   3   1  19      251.03      246.28     11.79 o
   4   1  19      177.25      159.05      6.56 o
   5   1  19       37.22       40.11      4.54 o
   6   1  19       91.02       96.34      7.13 o
   7   1  19       22.88       16.28      6.47 o
   0   2  19      134.01      140.03      8.57 o
   1   2  19      290.52      308.07      5.80 o
   2   2  19      256.34      254.63      5.25 o
   3   2  19      110.58      114.14      5.21 o
   4   2  19       67.28       78.15      7.13 o
   5   2  19       65.30       64.53      5.69 o
   6   2  19      165.16      162.55      8.38 o
   7   2  19       32.65       47.16      9.26 o
   0   3  19       13.23       13.65     12.00 o
   1   3  19      140.96      132.35      3.94 o
   2   3  19       20.19       21.93      4.00 o
   3   3  19      170.74      162.80      6.87 o
   4   3  19      323.54      295.82      9.51 o
   5   3  19       82.22       93.60      9.32 o
   6   3  19      175.75      167.05      9.87 o
   0   4  19       85.39       78.01      5.57 o
   1   4  19       56.55       47.23      3.51 o
   2   4  19      108.81       85.29      4.03 o
   3   4  19       58.22       66.84      5.96 o
   4   4  19       40.84       25.52      7.04 o
   5   4  19       16.93       22.75     12.36 o
   6   4  19        3.54       -4.76     15.11 o
   0   5  19      114.14      111.56      7.78 o
   1   5  19       80.06       81.22      5.20 o
   2   5  19        1.19        2.05      4.88 o
   3   5  19       92.13       85.76      6.28 o
   4   5  19       15.72        8.57      6.87 o
   5   5  19       89.82       85.30      5.53 o
   6   5  19       64.25       61.04      8.47 o
   0   6  19       37.93       40.58     11.28 o
   1   6  19      255.20      241.44      8.91 o
   2   6  19      179.52      165.19      7.54 o
   3   6  19       15.41       17.05      3.71 o
   4   6  19       15.94       19.74      4.16 o
   5   6  19       87.16       83.49      5.90 o
   0   7  19        5.36       -3.36      4.54 o
   1   7  19      136.64      132.14      5.01 o
   2   7  19        5.78        3.86      3.54 o
   3   7  19      118.52      117.15      4.79 o
   4   7  19       65.60       78.54      5.14 o
   5   7  19       59.88       58.59      6.67 o
   0   8  19       69.80       69.69      5.82 o
   1   8  19       23.12       36.22      4.52 o
   2   8  19        1.11        1.43      3.40 o
   3   8  19       52.24       56.10      4.42 o
   4   8  19       32.17       40.77      7.23 o
   0   9  19       13.04       18.51      7.45 o
   1   9  19       48.09       53.91      4.45 o
   2   9  19        2.61        6.77      4.22 o
   3   9  19       19.01       25.62      7.12 o
   0   0  20      125.66      120.88     15.34 o
   1   0  20      159.76      155.16      5.90 o
   2   0  20       40.86       52.33      7.69 o
   3   0  20      146.58      129.58      7.95 o
   4   0  20       19.27       11.11      5.64 o
   5   0  20       16.41       15.80      8.99 o
   6   0  20       31.95       27.35      8.12 o
   0   1  20      459.76      466.75      9.70 o
   1   1  20      686.78      653.80      9.38 o
   2   1  20        1.96       12.44      4.95 o
   3   1  20      189.59      179.80      6.12 o
   4   1  20       24.93       29.60      4.63 o
   5   1  20      130.14      137.33      9.83 o
   6   1  20       14.53       16.77      6.18 o
   0   2  20      957.06      934.62     33.46 o
   1   2  20      147.62      155.22      4.38 o
   2   2  20      375.29      372.50      6.63 o
   3   2  20      124.25      133.05      5.40 o
   4   2  20        5.74        8.65      5.12 o
   5   2  20       97.80      101.92      6.59 o
   6   2  20       27.20       46.13      6.34 o
   0   3  20      337.64      313.03      9.49 o
   1   3  20      603.04      574.08      9.49 o
   2   3  20       27.36       32.72      3.57 o
   3   3  20      100.92       99.83      6.19 o
   4   3  20      279.00      296.97      9.59 o
   5   3  20        4.04        0.31     10.80 o
   6   3  20       85.32       92.13      9.19 o
   0   4  20      190.11      197.59      7.72 o
   1   4  20       47.89       44.29      3.61 o
   2   4  20       91.49       83.04      4.14 o
   3   4  20      139.04      123.37      7.08 o
   4   4  20       88.09       84.41      8.42 o
   5   4  20        4.55       29.47     10.36 o
   6   4  20       17.94       15.82      7.49 o
   0   5  20      249.96      236.94      9.80 o
   1   5  20        1.03        2.42      3.91 o
   2   5  20      101.29       93.01      5.70 o
   3   5  20       25.03       24.03      5.57 o
   4   5  20        1.64        2.34      8.59 o
   5   5  20       18.50       19.70      5.06 o
   0   6  20        0.42       -5.67      5.71 o
   1   6  20       95.54       91.18      5.43 o
   2   6  20       76.24       79.41      5.22 o
   3   6  20       12.25       15.17      4.28 o
   4   6  20      178.37      205.45      6.64 o
   5   6  20       26.42       43.64      6.06 o
   0   7  20       52.26       62.45      6.13 o
   1   7  20       85.48       83.88      4.52 o
   2   7  20       67.63       57.87      4.39 o
   3   7  20        7.75        2.18      3.92 o
   4   7  20       62.64       52.60      5.00 o
   0   8  20        4.02       11.04      5.61 o
   1   8  20       37.38       44.78      4.11 o
   2   8  20       39.82       41.63      5.65 o
   3   8  20       10.95        9.57      4.19 o
   0   9  20       44.02       38.89      6.13 o
   1   9  20       27.42       24.83      4.70 o
   2   9  20       19.71       17.93      5.78 o
   1   0  21      106.36      108.64      5.31 o
   2   0  21        2.31        2.10      4.07 o
   3   0  21      341.75      334.94     23.82 o
   4   0  21       96.32       88.63      7.28 o
   5   0  21       22.29       35.88      6.74 o
   0   1  21      360.00      364.00      8.61 o
   1   1  21      183.10      182.85      4.66 o
   2   1  21       79.99       72.96      3.94 o
   3   1  21      258.22      258.78      7.41 o
   4   1  21      148.01      155.54      6.03 o
   5   1  21       22.07       22.91      5.22 o
   6   1  21       25.40       39.52      7.75 o
   0   2  21      593.09      568.16     13.40 o
   1   2  21       83.16       81.74      3.70 o
   2   2  21      221.40      213.83      6.33 o
   3   2  21       53.10       54.92      4.96 o
   4   2  21       92.96       81.67      6.46 o
   5   2  21        4.02       -2.26      6.67 o
   6   2  21       14.72       25.21      7.52 o
   0   3  21      470.62      432.42     11.43 o
   1   3  21      203.83      190.90      7.55 o
   2   3  21       51.85       51.93      3.92 o
   3   3  21      403.93      399.02     11.40 o
   4   3  21        2.93        8.74      5.63 o
   5   3  21       25.63       41.49      7.97 o
   6   3  21        3.99        3.10      7.66 o
   0   4  21       17.83       18.53      5.76 o
   1   4  21       16.04        6.28      3.96 o
   2   4  21      132.29      127.58      5.78 o
   3   4  21      144.47      136.41      7.47 o
   4   4  21        1.88        7.24      6.54 o
   5   4  21       13.79       20.27     25.82 o
   6   4  21       17.28        9.07      8.40 o
   0   5  21      129.13      132.12     13.97 o
   1   5  21       20.82       18.94      4.79 o
   2   5  21       19.85        9.81      5.33 o
   3   5  21       12.66       13.92      5.25 o
   4   5  21       14.16       19.76      6.35 o
   5   5  21       49.82       46.11      5.73 o
   0   6  21       16.59       50.20     11.52 o
   1   6  21        8.73       14.37      4.58 o
   2   6  21       39.11       39.44      4.92 o
   3   6  21        3.72        3.52      4.03 o
   4   6  21       67.19       71.19      5.87 o
   5   6  21        9.88        2.57      5.85 o
   0   7  21      115.85      116.01      7.48 o
   1   7  21       45.17       43.03      4.25 o
   2   7  21       40.14       44.18      4.28 o
   3   7  21       25.59       24.69      4.45 o
   4   7  21       62.64       54.37      5.35 o
   0   8  21       50.16       63.22      6.68 o
   1   8  21       56.36       64.97      5.24 o
   2   8  21       42.55       53.05      4.37 o
   3   8  21        0.93        8.47      4.10 o
   0   9  21        5.33      -12.30     12.30 o
   1   9  21       16.73       10.21      4.18 o
   0   0  22        1.57        1.04      4.98 o
   1   0  22      233.66      228.46      8.25 o
   2   0  22      151.85      155.51      7.35 o
   3   0  22       51.24       54.07      6.63 o
   4   0  22       61.32       62.49      7.40 o
   5   0  22        7.59       15.33     12.38 o
   6   0  22        9.23       14.02     11.11 o
   0   1  22      143.90      150.39      8.87 o
   1   1  22       82.13       73.60      4.15 o
   2   1  22       47.05       42.15      3.94 o
   3   1  22      219.85      210.31      6.32 o
   4   1  22      165.18      161.04     10.54 o
   5   1  22        8.68       15.45      5.83 o
   6   1  22       73.77       94.97      7.94 o
   0   2  22       79.37       84.32      6.63 o
   1   2  22      161.04      147.66      5.58 o
   2   2  22        9.33        8.43      3.30 o
   3   2  22       70.09       73.24      5.21 o
   4   2  22       20.34       20.17      5.80 o
   5   2  22       19.21       13.64      8.94 o
   6   2  22      187.87      186.12     11.74 o
   0   3  22      114.55       99.15      6.32 o
   1   3  22      137.59      124.49      4.69 o
   2   3  22       13.72        7.84      4.53 o
   3   3  22      148.20      154.37      6.59 o
   4   3  22        0.73        6.46      8.18 o
   5   3  22       25.22       31.22      7.95 o
   0   4  22        5.30        5.32      5.27 o
   1   4  22        5.09       -2.60      3.68 o
   2   4  22       28.70       40.38      5.65 o
   3   4  22       85.94       77.40      5.77 o
   4   4  22       87.54       92.03      7.06 o
   5   4  22       55.94       70.53      8.68 o
   0   5  22      150.51      152.20      9.69 o
   1   5  22        6.41        8.97      4.68 o
   2   5  22      116.64      102.57      6.32 o
   3   5  22       19.22       21.66      5.27 o
   4   5  22       62.65       74.79      7.42 o
   5   5  22        9.53        5.92      6.96 o
   0   6  22        8.05        3.25      9.05 o
   1   6  22       19.47       20.12      6.08 o
   2   6  22       67.11       65.82      5.44 o
   3   6  22        8.79       17.96      5.11 o
   4   6  22       42.12       36.63      6.22 o
   0   7  22        4.06        5.48      6.50 o
   1   7  22       32.83       38.92      4.39 o
   2   7  22       39.45       43.97      4.38 o
   3   7  22        6.50        1.49      4.47 o
   0   8  22        0.80        9.65      6.03 o
   1   8  22        9.93       15.90      4.31 o
   2   8  22       14.74       12.66      4.54 o
   1   0  23       26.27       23.30      5.43 o
   2   0  23       71.61       67.93      5.99 o
   3   0  23        0.99       -2.19      5.32 o
   4   0  23       29.45       22.63      7.12 o
   5   0  23        8.76       12.74     10.46 o
   0   1  23       43.99       50.17      4.69 o
   1   1  23       68.70       58.17      3.52 o
   2   1  23       13.92       17.24      5.78 o
   3   1  23       13.26       16.37      3.52 o
   4   1  23       31.26       26.24      7.03 o
   5   1  23       30.31       40.97      6.69 o
   0   2  23      598.10      598.68     25.30 o
   1   2  23       76.29       77.72      3.98 o
   2   2  23      214.99      218.38      7.01 o
   3   2  23      146.53      158.17      6.16 o
   4   2  23      243.15      235.88      9.18 o
   5   2  23       62.05       61.66      8.76 o
   0   3  23        0.27       -4.46      5.59 o
   1   3  23      206.38      196.72      5.85 o
   2   3  23       47.47       57.23      4.40 o
   3   3  23      215.15      214.70      7.71 o
   4   3  23       51.85       58.57      7.12 o
   5   3  23        9.45       13.24      7.64 o
   0   4  23       16.15       -4.32      6.79 o
   1   4  23       19.86        6.24      5.75 o
   2   4  23       62.07       64.90      5.79 o
   3   4  23       17.78       19.44      5.70 o
   4   4  23        9.63       13.72      5.74 o
   5   4  23       24.08       34.84     11.27 o
   0   5  23       51.13       56.08      8.43 o
   1   5  23       58.62       56.41      5.62 o
   2   5  23      113.56      123.71      6.51 o
   3   5  23        3.65        6.35      5.03 o
   4   5  23       41.54       37.82      9.52 o
   0   6  23        3.19       -1.85      6.52 o
   1   6  23       35.20       51.93      6.62 o
   2   6  23       14.96        5.82      4.91 o
   3   6  23        1.50        6.84      5.28 o
   0   7  23       34.86       31.03      5.59 o
   1   7  23        2.26        5.19      4.04 o
   2   7  23       17.84       18.46      4.31 o
   0   8  23        6.11       -3.52      5.85 o
   0   0  24        0.00        6.23      5.05 o
   1   0  24        8.08       -1.89      5.22 o
   2   0  24        0.52        4.55      4.81 o
   3   0  24        0.19       -3.25      5.31 o
   4   0  24      149.22      160.26      9.92 o
   5   0  24        0.38        7.59     10.61 o
   0   1  24        0.01       -0.44      4.27 o
   1   1  24       26.26       13.56      4.53 o
   2   1  24       67.87       74.11      4.31 o
   3   1  24       38.93       39.31      6.96 o
   4   1  24       71.20       69.71      5.77 o
   5   1  24       21.42       14.66      6.06 o
   0   2  24        0.38        7.01      5.42 o
   1   2  24       38.21       48.13      4.24 o
   2   2  24       60.16       70.76      4.99 o
   3   2  24        1.39       10.73      4.58 o
   4   2  24        1.90        7.85      5.97 o
   5   2  24       21.77       15.39     10.96 o
   0   3  24      100.50       96.76      6.71 o
   1   3  24      105.41      111.31      5.28 o
   2   3  24       27.45       32.24      4.57 o
   3   3  24       10.69       25.14      5.83 o
   4   3  24       48.54       61.21      7.16 o
   0   4  24       20.44       26.79     10.77 o
   1   4  24       39.31       35.97      5.14 o
   2   4  24       19.18       27.51      5.26 o
   3   4  24       23.87       21.14      6.11 o
   4   4  24       34.96       32.78      8.41 o
   0   5  24       70.09       79.54      8.78 o
   1   5  24       53.55       59.46      7.41 o
   2   5  24       96.91       95.45      6.42 o
   3   5  24       46.18       49.94      6.26 o
   0   6  24       54.52       57.46      7.63 o
   1   6  24       28.80       31.05      6.45 o
   2   6  24       82.46       86.64      5.98 o
   3   6  24       42.83       50.34      5.97 o
   0   7  24       11.28        7.15     12.83 o
   1   7  24        5.38       11.87      4.79 o
   1   0  25        4.30       11.06      5.60 o
   2   0  25       54.89       54.33      6.12 o
   3   0  25       74.79       67.48      6.84 o
   4   0  25       39.35       34.64     15.36 o
   0   1  25       36.27       32.87      5.59 o
   1   1  25       30.09       29.44      3.52 o
   2   1  25        9.68       13.32      5.45 o
   3   1  25        4.69        5.03      4.33 o
   4   1  25       24.28       24.84      6.06 o
   0   2  25      482.24      447.46     12.79 o
   1   2  25       44.26       47.86      4.42 o
   2   2  25       71.41       68.86      5.98 o
   3   2  25      189.77      181.65      6.87 o
   4   2  25        8.32       15.76      4.90 o
   0   3  25       70.23       81.77      9.18 o
   1   3  25       50.42       56.62      4.66 o
   2   3  25        7.09        6.43      5.01 o
   3   3  25       69.24       72.10      7.50 o
   4   3  25       47.88       56.15      6.33 o
   0   4  25       11.01       17.93      8.35 o
   1   4  25       32.53       33.04      5.87 o
   2   4  25       10.42       13.27      5.41 o
   3   4  25       15.37        9.17      6.86 o
   0   5  25       57.71       68.76      8.78 o
   1   5  25       23.56       28.59      6.01 o
   2   5  25       45.31       63.49      6.28 o
   3   5  25        5.22        1.21      6.01 o
   0   6  25        0.04        3.98      7.31 o
   1   6  25       20.88       24.56      6.47 o
   2   6  25        3.43        7.36      6.88 o
   0   0  26       14.10       37.80     11.08 o
   1   0  26       20.61       26.11      6.36 o
   2   0  26        1.88       -1.69      5.90 o
   3   0  26       55.73       59.28      6.70 o
   4   0  26       51.85       69.26     21.07 o
   0   1  26       30.28       43.22      5.70 o
   1   1  26       29.53       33.45      4.17 o
   2   1  26       14.75        8.32      8.76 o
   3   1  26       31.02       29.10      8.31 o
   4   1  26        1.97        2.06      5.96 o
   0   2  26       11.47       29.03     11.43 o
   1   2  26      180.68      163.64      6.00 o
   2   2  26       28.30       35.78      5.19 o
   3   2  26       27.79       40.55      7.26 o
   0   3  26       41.09       28.66      6.92 o
   1   3  26      114.01      110.24      5.86 o
   2   3  26        8.55       11.76      5.50 o
   3   3  26        3.36       10.42      5.53 o
   0   4  26       45.47       69.32     16.54 o
   1   4  26       16.49       22.89      8.92 o
   2   4  26       70.48       81.09      6.75 o
   3   4  26       39.83       33.72      7.25 o
   0   5  26       81.77       89.01      9.67 o
   1   5  26        4.42       10.74      5.64 o
   2   5  26       19.25       22.69      5.18 o
   1   0  27        0.01        1.02     12.16 o
   2   0  27       55.27       71.90      7.34 o
   3   0  27       17.37       13.41      8.72 o
   0   1  27       16.19       39.02      7.34 o
   1   1  27        7.71        9.95      4.83 o
   2   1  27       17.70       17.61      4.83 o
   3   1  27       72.75       66.50      6.05 o
   0   2  27        0.33        9.43      5.33 o
   1   2  27       15.71       12.58      5.14 o
   2   2  27       49.78       46.85      5.23 o
   3   2  27        4.66        2.64      6.80 o
   0   3  27       99.90       96.71      9.07 o
   1   3  27       17.33        9.53      5.69 o
   2   3  27       51.61       50.91     10.96 o
   0   4  27        9.94        1.57     12.14 o
   1   4  27       41.55       51.89      5.80 o
   0   0  28       29.38       49.92      8.41 o
   1   0  28       13.80       22.30      8.35 o
   2   0  28       38.69       50.14      9.28 o
   0   1  28       79.34      112.11      7.68 o
   1   1  28       17.84        8.60      5.05 o
   2   1  28       19.20       22.99      5.69 o
   0   2  28        7.93       11.75      6.16 o
   1   2  28       56.70       48.77      5.61 o
   0   3  28        2.24       -8.33      8.33 o
 
