# Supplementary material for: (3S,3aS,6R,6aR)-2-Oxohexa­hydro­furo[3,2-b]furan-3,6-diyl dibenzoate
Source: Acta Crystallogr Sect E Struct Rep Online. 2013 Sep 4;69(Pt 10):o1494–5. doi: 10.1107/S160053681302391X (PMC3790370; doi:10.1107/S160053681302391X)
Supplement: Supplementary file 3 [file e-69-o1494-Isup3.cml]

<?xml version="1.0" encoding="UTF-8"?>
<cml convention="cmlDict:cmllite" xmlns="http://www.xml-cml.org/schema" xmlns:cmlDict="http://www.xml-cml.org/dictionary/cml/" xmlns:nameDict="http://www.xml-cml.org/dictionary/cml/name/">
  <molecule id="m1">
    <name dictRef="nameDict:unknown">(3S,3aS,6R,6aR)-2-Oxohexahydrofuro[3,2-b]furan-3,6-diyl dibenzoate</name>
    <atomArray>
      <atom id="a1" elementType="O" hydrogenCount="0">
        <label value="O" dictRef="cmlDict:locant"/>
      </atom>
      <atom id="a12" elementType="O" hydrogenCount="0">
        <label value="1" dictRef="cmlDict:locant"/>
        <label value="O" dictRef="cmlDict:locant"/>
      </atom>
      <atom id="a13" elementType="C" hydrogenCount="0">
        <label value="2" dictRef="cmlDict:locant"/>
      </atom>
      <atom id="a14" elementType="C">
        <atomParity atomRefs4="a29 a39 a15 a13">1</atomParity>
        <label value="3" dictRef="cmlDict:locant"/>
      </atom>
      <atom id="a15" elementType="C">
        <atomParity atomRefs4="a16 a40 a19 a14">1</atomParity>
        <label value="3a" dictRef="cmlDict:locant"/>
      </atom>
      <atom id="a16" elementType="O" hydrogenCount="0">
        <label value="4" dictRef="cmlDict:locant"/>
        <label value="O'" dictRef="cmlDict:locant"/>
      </atom>
      <atom id="a17" elementType="C">
        <label value="5" dictRef="cmlDict:locant"/>
      </atom>
      <atom id="a18" elementType="C">
        <atomParity atomRefs4="a38 a43 a17 a19">-1</atomParity>
        <label value="6" dictRef="cmlDict:locant"/>
      </atom>
      <atom id="a19" elementType="C">
        <atomParity atomRefs4="a12 a44 a18 a15">-1</atomParity>
        <label value="6a" dictRef="cmlDict:locant"/>
      </atom>
      <atom id="a39" elementType="H"/>
      <atom id="a40" elementType="H"/>
      <atom id="a41" elementType="H"/>
      <atom id="a42" elementType="H"/>
      <atom id="a43" elementType="H"/>
      <atom id="a44" elementType="H"/>
      <atom id="a20" elementType="C" hydrogenCount="0">
        <label value="alpha" dictRef="cmlDict:locant"/>
      </atom>
      <atom id="a21" elementType="C" hydrogenCount="0">
        <label value="1" dictRef="cmlDict:locant"/>
      </atom>
      <atom id="a22" elementType="C">
        <label value="2" dictRef="cmlDict:locant"/>
      </atom>
      <atom id="a23" elementType="C">
        <label value="3" dictRef="cmlDict:locant"/>
      </atom>
      <atom id="a24" elementType="C">
        <label value="4" dictRef="cmlDict:locant"/>
      </atom>
      <atom id="a25" elementType="C">
        <label value="5" dictRef="cmlDict:locant"/>
      </atom>
      <atom id="a26" elementType="C">
        <label value="6" dictRef="cmlDict:locant"/>
      </atom>
      <atom id="a28" elementType="O" hydrogenCount="0">
        <label value="O'" dictRef="cmlDict:locant"/>
      </atom>
      <atom id="a29" elementType="O" hydrogenCount="0">
        <label value="O" dictRef="cmlDict:locant"/>
      </atom>
      <atom id="a45" elementType="H"/>
      <atom id="a46" elementType="H"/>
      <atom id="a47" elementType="H"/>
      <atom id="a48" elementType="H"/>
      <atom id="a49" elementType="H"/>
      <atom id="a30" elementType="C" hydrogenCount="0">
        <label value="alpha" dictRef="cmlDict:locant"/>
      </atom>
      <atom id="a31" elementType="C" hydrogenCount="0">
        <label value="1" dictRef="cmlDict:locant"/>
      </atom>
      <atom id="a32" elementType="C">
        <label value="2" dictRef="cmlDict:locant"/>
      </atom>
      <atom id="a33" elementType="C">
        <label value="3" dictRef="cmlDict:locant"/>
      </atom>
      <atom id="a34" elementType="C">
        <label value="4" dictRef="cmlDict:locant"/>
      </atom>
      <atom id="a35" elementType="C">
        <label value="5" dictRef="cmlDict:locant"/>
      </atom>
      <atom id="a36" elementType="C">
        <label value="6" dictRef="cmlDict:locant"/>
      </atom>
      <atom id="a37" elementType="O" hydrogenCount="0">
        <label value="O'" dictRef="cmlDict:locant"/>
      </atom>
      <atom id="a38" elementType="O" hydrogenCount="0">
        <label value="O" dictRef="cmlDict:locant"/>
      </atom>
      <atom id="a50" elementType="H"/>
      <atom id="a51" elementType="H"/>
      <atom id="a52" elementType="H"/>
      <atom id="a53" elementType="H"/>
      <atom id="a54" elementType="H"/>
    </atomArray>
    <bondArray>
      <bond id="a12_a19" atomRefs2="a12 a19" order="S"/>
      <bond id="a19_a15" atomRefs2="a19 a15" order="S"/>
      <bond id="a15_a14" atomRefs2="a15 a14" order="S"/>
      <bond id="a14_a13" atomRefs2="a14 a13" order="S"/>
      <bond id="a12_a13" atomRefs2="a12 a13" order="S"/>
      <bond id="a18_a17" atomRefs2="a18 a17" order="S"/>
      <bond id="a16_a17" atomRefs2="a16 a17" order="S"/>
      <bond id="a19_a18" atomRefs2="a19 a18" order="S"/>
      <bond id="a16_a15" atomRefs2="a16 a15" order="S"/>
      <bond id="a14_a39" atomRefs2="a14 a39" order="S"/>
      <bond id="a15_a40" atomRefs2="a15 a40" order="S"/>
      <bond id="a17_a41" atomRefs2="a17 a41" order="S"/>
      <bond id="a17_a42" atomRefs2="a17 a42" order="S"/>
      <bond id="a18_a43" atomRefs2="a18 a43" order="S"/>
      <bond id="a19_a44" atomRefs2="a19 a44" order="S"/>
      <bond id="a1_a13" atomRefs2="a1 a13" order="D"/>
      <bond id="a20_a21" atomRefs2="a20 a21" order="S"/>
      <bond id="a21_a22" atomRefs2="a21 a22" order="D"/>
      <bond id="a22_a23" atomRefs2="a22 a23" order="S"/>
      <bond id="a23_a24" atomRefs2="a23 a24" order="D"/>
      <bond id="a24_a25" atomRefs2="a24 a25" order="S"/>
      <bond id="a25_a26" atomRefs2="a25 a26" order="D"/>
      <bond id="a21_a26" atomRefs2="a21 a26" order="S"/>
      <bond id="a20_a28" atomRefs2="a20 a28" order="D"/>
      <bond id="a20_a29" atomRefs2="a20 a29" order="S"/>
      <bond id="a22_a45" atomRefs2="a22 a45" order="S"/>
      <bond id="a23_a46" atomRefs2="a23 a46" order="S"/>
      <bond id="a24_a47" atomRefs2="a24 a47" order="S"/>
      <bond id="a25_a48" atomRefs2="a25 a48" order="S"/>
      <bond id="a26_a49" atomRefs2="a26 a49" order="S"/>
      <bond id="a29_a14" atomRefs2="a29 a14" order="S"/>
      <bond id="a30_a31" atomRefs2="a30 a31" order="S"/>
      <bond id="a31_a32" atomRefs2="a31 a32" order="D"/>
      <bond id="a32_a33" atomRefs2="a32 a33" order="S"/>
      <bond id="a33_a34" atomRefs2="a33 a34" order="D"/>
      <bond id="a34_a35" atomRefs2="a34 a35" order="S"/>
      <bond id="a35_a36" atomRefs2="a35 a36" order="D"/>
      <bond id="a31_a36" atomRefs2="a31 a36" order="S"/>
      <bond id="a30_a37" atomRefs2="a30 a37" order="D"/>
      <bond id="a30_a38" atomRefs2="a30 a38" order="S"/>
      <bond id="a32_a50" atomRefs2="a32 a50" order="S"/>
      <bond id="a33_a51" atomRefs2="a33 a51" order="S"/>
      <bond id="a34_a52" atomRefs2="a34 a52" order="S"/>
      <bond id="a35_a53" atomRefs2="a35 a53" order="S"/>
      <bond id="a36_a54" atomRefs2="a36 a54" order="S"/>
      <bond id="a38_a18" atomRefs2="a38 a18" order="S"/>
    </bondArray>
  </molecule>
</cml>
